# Supplementary material for: Excited Electronic States of Sr2: Ab Initio Predictions and Experimental Observation of the 21Σu+ State
Source: J Phys Chem A. 2023 May 16;127(20):4473–82. doi: 10.1021/acs.jpca.3c02056 (PMC10226130; doi:10.1021/acs.jpca.3c02056)
Supplement: Supplementary file 1 — jp3c02056_si_001.zip [file jp3c02056_si_001.zip › Sr2_CIPT2Q5Z_2Sg_u.txt]

Excited Electronic States of Sr2: Ab Initio Predictions and Experimental Observation of the 2^1\Sigma^+_u State
Jacek Szczepkowski^1*, Marcin Gronowski^2*, Anna Grochola^1, Wlodzimierz Jastrzebski^1,  Michal Tomza^2, Pawel Kowalczyk^3
^1 Institute of Physics, Polish Academy of Sciences, al. Lotnikow 32/46, 02-668 Warsaw, Poland
^2 Institute of Theoretical Physics, Faculty of Physics, University of Warsaw, ul. Pasteura 5,02-093 Warszawa, Poland
^3 Institute of Experimental Physics, Faculty of Physics, University of Warsaw,ul. Pasteura 5,02-093 Warszawa, Poland
Corresponding authors: jszczep@ifpan.edu.pl (J. Szczepkowski); marcin.gronowski@fuw.edu.pl (M. Gronowski)
------------------------------------------------------------------------------------
   
   
Potential energy curve of the (2)^1Sigma^+_u state calculated with the CIPT2+Q/5Z method 
  
The zero of energy refers to the minimum of the Sr_2 ground state potential.
The position of all atomic asymptotes has been shifted by the experimentally determined  depth of the ground state De=1081.64 cm−1.
  
    R[A]	 E[cm^-1]
----------------------------
   3.175         24694.10
   3.387         21847.67
   3.493         20409.53
   3.598         19290.90
   3.704         18449.72
   3.810         17847.34
   3.916         17452.59
   4.022         17227.10
   4.128         17146.38
   4.233         17185.89
   4.339         17323.75
   4.657         17923.32
   4.763         18236.70
   4.868         18536.08
   4.974         18837.12
   5.080         19145.33
   5.186         19442.99
   5.292         19724.38
   5.398         19985.97
   5.503         20225.35
   5.609         20441.10
   5.821         20801.87
   5.927         20949.53
   6.033         21078.03
   6.244         21286.10
   6.350         21369.69
   6.456         21442.06
   6.668         21559.31
   6.879         21648.12
   7.408         21789.27
   8.467         21901.32
