# Supplementary material for: Excited Electronic States of Sr2: Ab Initio Predictions and Experimental Observation of the 21Σu+ State
Source: J Phys Chem A. 2023 May 16;127(20):4473–82. doi: 10.1021/acs.jpca.3c02056 (PMC10226130; doi:10.1021/acs.jpca.3c02056)
Supplement: Supplementary file 1 — jp3c02056_si_001.zip [file jp3c02056_si_001.zip › Sr2_CIPT2Q5Z_2Pi_u.txt]

Excited Electronic States of Sr2: Ab Initio Predictions and Experimental Observation of the 2^1\Sigma^+_u State
Jacek Szczepkowski^1*, Marcin Gronowski^2*, Anna Grochola^1, Wlodzimierz Jastrzebski^1,  Michal Tomza^2, Pawel Kowalczyk^3
^1 Institute of Physics, Polish Academy of Sciences, al. Lotnikow 32/46, 02-668 Warsaw, Poland
^2 Institute of Theoretical Physics, Faculty of Physics, University of Warsaw, ul. Pasteura 5,02-093 Warszawa, Poland
^3 Institute of Experimental Physics, Faculty of Physics, University of Warsaw,ul. Pasteura 5,02-093 Warszawa, Poland
Corresponding authors: jszczep@ifpan.edu.pl (J. Szczepkowski); marcin.gronowski@fuw.edu.pl (M. Gronowski)
------------------------------------------------------------------------------------
   
   
Potential energy curve of the (2)^1Pi_u state calculated with the CIPT2+Q/5Z method 
  
The zero of energy refers to the minimum of the Sr_2 ground state potential.
The position of all atomic asymptotes has been shifted by the experimentally determined  depth of the ground state De=1081.64 cm−1.
  
    R[A]	 E[cm^-1]
----------------------------
   3.175         22419.47
   3.281         20737.80
   3.387         19641.63
   3.493         19263.78
   3.598         19294.04
   3.704         19558.92
   3.810         19976.57
   3.916         20419.34
   4.022         20948.98
   4.128         21465.91
   4.233         21917.37
   4.339         22249.70
   4.445         22440.95
   4.551         22535.41
   4.657         22628.14
   4.763         22716.72
   4.868         22776.60
   4.974         22826.07
   5.080         22889.02
   5.186         22954.69
   5.292         23023.20
   5.398         23097.89
   5.503         23183.71
   5.609         23286.89
   5.821         23575.03
   5.927         23774.00
   6.033         24010.41
   6.138         24263.92
   6.244         24482.30
   6.350         24586.79
   6.456         24517.61
   6.668         24044.02
   6.879         23675.97
   8.467         23293.11
