# Supplementary material for: Excited Electronic States of Sr2: Ab Initio Predictions and Experimental Observation of the 21Σu+ State
Source: J Phys Chem A. 2023 May 16;127(20):4473–82. doi: 10.1021/acs.jpca.3c02056 (PMC10226130; doi:10.1021/acs.jpca.3c02056)
Supplement: Supplementary file 1 — jp3c02056_si_001.zip [file jp3c02056_si_001.zip › Sr2_CIPT2Q5Z_1Sg_u.txt]

Excited Electronic States of Sr2: Ab Initio Predictions and Experimental Observation of the 2^1\Sigma^+_u State
Jacek Szczepkowski^1*, Marcin Gronowski^2*, Anna Grochola^1, Wlodzimierz Jastrzebski^1,  Michal Tomza^2, Pawel Kowalczyk^3
^1 Institute of Physics, Polish Academy of Sciences, al. Lotnikow 32/46, 02-668 Warsaw, Poland
^2 Institute of Theoretical Physics, Faculty of Physics, University of Warsaw, ul. Pasteura 5,02-093 Warszawa, Poland
^3 Institute of Experimental Physics, Faculty of Physics, University of Warsaw,ul. Pasteura 5,02-093 Warszawa, Poland
Corresponding authors: jszczep@ifpan.edu.pl (J. Szczepkowski); marcin.gronowski@fuw.edu.pl (M. Gronowski)
------------------------------------------------------------------------------------
   
   
Potential energy curve of the (1)^1Sigma^+_u state calculated with the CIPT2+Q/5Z method 
  
The zero of energy refers to the minimum of the Sr_2 ground state potential.
The position of all atomic asymptotes has been shifted by the experimentally determined  depth of the ground state De=1081.64 cm−1.
  
    R[A]	 E[cm^-1]
----------------------------
   3.175         16850.87
   3.281         15457.90
   3.387         14400.79
   3.493         13628.19
   3.598         13092.78
   3.704         12751.44
   3.810         12565.59
   3.916         12503.06
   4.022         12533.72
   4.128         12636.31
   4.233         12793.27
   4.339         12989.71
   4.445         13213.27
   4.551         13455.34
   4.657         13698.04
   4.763         13982.45
   4.868         14287.53
   4.974         14584.57
   5.080         14866.69
   5.186         15147.35
   5.292         15428.39
   5.398         15710.13
   5.503         15992.03
   5.609         16272.47
   5.821         16819.72
   5.927         17082.47
   6.033         17336.15
   6.244         17813.44
   6.350         18036.32
   6.456         18248.54
   6.668         18641.36
   6.879         18993.39
   7.408         19711.08
   8.467         20613.21
