# Supplementary material for: Excited Electronic States of Sr2: Ab Initio Predictions and Experimental Observation of the 21Σu+ State
Source: J Phys Chem A. 2023 May 16;127(20):4473–82. doi: 10.1021/acs.jpca.3c02056 (PMC10226130; doi:10.1021/acs.jpca.3c02056)
Supplement: Supplementary file 1 — jp3c02056_si_001.zip [file jp3c02056_si_001.zip › Sr2_CIPT2Q5Z_1Pi_u.txt]

Excited Electronic States of Sr2: Ab Initio Predictions and Experimental Observation of the 2^1\Sigma^+_u State
Jacek Szczepkowski^1*, Marcin Gronowski^2*, Anna Grochola^1, Wlodzimierz Jastrzebski^1,  Michal Tomza^2, Pawel Kowalczyk^3
^1 Institute of Physics, Polish Academy of Sciences, al. Lotnikow 32/46, 02-668 Warsaw, Poland
^2 Institute of Theoretical Physics, Faculty of Physics, University of Warsaw, ul. Pasteura 5,02-093 Warszawa, Poland
^3 Institute of Experimental Physics, Faculty of Physics, University of Warsaw,ul. Pasteura 5,02-093 Warszawa, Poland
Corresponding authors: jszczep@ifpan.edu.pl (J. Szczepkowski); marcin.gronowski@fuw.edu.pl (M. Gronowski)
------------------------------------------------------------------------------------
   
   
Potential energy curve of the (1)^1Pi_u state calculated with the CIPT2+Q/5Z method 
  
The zero of energy refers to the minimum of the Sr_2 ground state potential.
The position of all atomic asymptotes has been shifted by the experimentally determined  depth of the ground state De=1081.64 cm−1.
  
    R[A]	 E[cm^-1]
----------------------------
   3.175         18024.83
   3.387         17900.10
   3.493         17424.09
   3.598         16895.67
   3.704         16455.69
   3.810         16154.94
   3.916         15969.22
   4.022         15937.14
   4.128         16011.98
   4.233         16175.77
   4.339         16410.96
   4.445         16701.47
   4.551         17033.35
   4.763         17931.93
   4.868         18305.65
   4.974         18683.53
   5.080         19078.65
   5.186         19472.72
   5.292         19856.52
   5.398         20222.64
   5.503         20563.49
   5.609         20870.50
   5.821         21340.43
   5.927         21478.26
   6.033         21537.39
   6.138         21520.52
   6.244         21451.18
   6.350         21368.13
   6.456         21303.09
   6.668         21254.07
   6.879         21267.54
   7.408         21338.17
   8.467         21236.56
