# Supplementary material for: Excited Electronic States of Sr2: Ab Initio Predictions and Experimental Observation of the 21Σu+ State
Source: J Phys Chem A. 2023 May 16;127(20):4473–82. doi: 10.1021/acs.jpca.3c02056 (PMC10226130; doi:10.1021/acs.jpca.3c02056)
Supplement: Supplementary file 1 — jp3c02056_si_001.zip [file jp3c02056_si_001.zip › Sr2_CIPT2Q5Z_1De_u.txt]

Excited Electronic States of Sr2: Ab Initio Predictions and Experimental Observation of the 2^1\Sigma^+_u State
Jacek Szczepkowski^1*, Marcin Gronowski^2*, Anna Grochola^1, Wlodzimierz Jastrzebski^1,  Michal Tomza^2, Pawel Kowalczyk^3
^1 Institute of Physics, Polish Academy of Sciences, al. Lotnikow 32/46, 02-668 Warsaw, Poland
^2 Institute of Theoretical Physics, Faculty of Physics, University of Warsaw, ul. Pasteura 5,02-093 Warszawa, Poland
^3 Institute of Experimental Physics, Faculty of Physics, University of Warsaw,ul. Pasteura 5,02-093 Warszawa, Poland
Corresponding authors: jszczep@ifpan.edu.pl (J. Szczepkowski); marcin.gronowski@fuw.edu.pl (M. Gronowski)
------------------------------------------------------------------------------------
   
   
Potential energy curve of the (1)^1Delta_u state calculated with the CIPT2+Q/5Z method 
  
The zero of energy refers to the minimum of the Sr_2 ground state potential.
The position of all atomic asymptotes has been shifted by the experimentally determined  depth of the ground state De=1081.64 cm−1.
  
    R[A]	 E[cm^-1]
----------------------------
   3.175         19813.70
   3.281         18502.82
   3.387         17501.16
   3.493         16770.84
   3.598         16273.83
   3.704         15973.70
   3.810         15836.65
   3.916         15787.41
   4.022         15892.77
   4.128         16080.84
   4.233         16332.18
   4.339         16630.22
   4.445         16960.45
   4.551         17310.07
   4.657         17715.05
   4.763         18066.95
   4.868         18414.20
   4.974         18696.56
   5.080         18961.50
   5.186         19209.60
   5.292         19436.34
   5.398         19640.29
   5.503         19821.79
   5.609         19982.24
   5.821         20247.74
   5.927         20356.90
   6.033         20452.90
   6.138         20537.40
   6.244         20611.88
   6.350         20677.59
   6.456         20735.66
   6.668         20832.45
   6.879         20908.37
   7.408         21035.07
   8.467         21152.42
