# Supplementary material for: Excited Electronic States of Sr2: Ab Initio Predictions and Experimental Observation of the 21Σu+ State
Source: J Phys Chem A. 2023 May 16;127(20):4473–82. doi: 10.1021/acs.jpca.3c02056 (PMC10226130; doi:10.1021/acs.jpca.3c02056)
Supplement: Supplementary file 2 — jp3c02056_si_002.zip [file jp3c02056_si_002.zip]

Archive with 5 entries (5 files):
- Sr2_ecpCCSDT3CBS_2Sg_u.txt
- Sr2_ecpCCSDT3CBS_2Pi_u.txt
- Sr2_ecpCCSDT3CBS_1Sg_u.txt
- Sr2_ecpCCSDT3CBS_1Pi_u.txt
- Sr2_ecpCCSDT3CBS_1De_u.txt
