# Supplementary material for: Excited Electronic States of Sr2: Ab Initio Predictions and Experimental Observation of the 21Σu+ State
Source: J Phys Chem A. 2023 May 16;127(20):4473–82. doi: 10.1021/acs.jpca.3c02056 (PMC10226130; doi:10.1021/acs.jpca.3c02056)
Supplement: Supplementary file 2 — jp3c02056_si_002.zip [file jp3c02056_si_002.zip › Sr2_ecpCCSDT3CBS_2Sg_u.txt]

Excited Electronic States of Sr2: Ab Initio Predictions and Experimental Observation of the 2^1\Sigma^+_u State
Jacek Szczepkowski^1*, Marcin Gronowski^2*, Anna Grochola^1, Wlodzimierz Jastrzebski^1,  Michal Tomza^2, Pawel Kowalczyk^3
^1 Institute of Physics, Polish Academy of Sciences, al. Lotnikow 32/46, 02-668 Warsaw, Poland
^2 Institute of Theoretical Physics, Faculty of Physics, University of Warsaw, ul. Pasteura 5,02-093 Warszawa, Poland
^3 Institute of Experimental Physics, Faculty of Physics, University of Warsaw,ul. Pasteura 5,02-093 Warszawa, Poland
Corresponding authors: jszczep@ifpan.edu.pl (J. Szczepkowski); marcin.gronowski@fuw.edu.pl (M. Gronowski)
------------------------------------------------------------------------------------
   
   
Potential energy curve of the (2)^1Sigma^+_u state calculated with the ecpCCSDT3/CBS method 
  
The zero of energy refers to the minimum of the Sr_2 ground state potential.
The position of all atomic asymptotes has been shifted by the experimentally determined  depth of the ground state De=1081.64 cm−1.
  
    R[A]	 E[cm^-1]
----------------------------
   2.858         32789.40
   3.069         29597.03
   3.175         26843.92
   3.281         24566.41
   3.493         21245.59
   3.598         20100.90
   3.704         19236.96
   3.810         18611.84
   3.916         18188.00
   4.022         17931.92
   4.128         17813.65
   4.233         17806.38
   4.339         17886.14
   4.445         18031.64
   4.551         18224.17
   4.657         18447.50
   4.763         18687.93
   4.868         18934.18
   4.974         19177.36
   5.080         19410.80
   5.186         19629.92
   5.292         19831.92
   5.398         20015.46
   5.503         20180.42
   5.609         20327.47
   5.821         20573.04
   6.033         20764.35
   6.350         20976.41
   6.879         21208.36
   7.408         21369.71
   8.467         21670.92
   9.525         21990.18
  10.584         22223.30
  11.642         22371.42
  12.700         22469.58
  13.759         22537.91
  15.875         22623.86
  17.992         22673.25
  21.167         22714.70
