# Supplementary material for: Excited Electronic States of Sr2: Ab Initio Predictions and Experimental Observation of the 21Σu+ State
Source: J Phys Chem A. 2023 May 16;127(20):4473–82. doi: 10.1021/acs.jpca.3c02056 (PMC10226130; doi:10.1021/acs.jpca.3c02056)
Supplement: Supplementary file 2 — jp3c02056_si_002.zip [file jp3c02056_si_002.zip › Sr2_ecpCCSDT3CBS_2Pi_u.txt]

Excited Electronic States of Sr2: Ab Initio Predictions and Experimental Observation of the 2^1\Sigma^+_u State
Jacek Szczepkowski^1*, Marcin Gronowski^2*, Anna Grochola^1, Wlodzimierz Jastrzebski^1,  Michal Tomza^2, Pawel Kowalczyk^3
^1 Institute of Physics, Polish Academy of Sciences, al. Lotnikow 32/46, 02-668 Warsaw, Poland
^2 Institute of Theoretical Physics, Faculty of Physics, University of Warsaw, ul. Pasteura 5,02-093 Warszawa, Poland
^3 Institute of Experimental Physics, Faculty of Physics, University of Warsaw,ul. Pasteura 5,02-093 Warszawa, Poland
Corresponding authors: jszczep@ifpan.edu.pl (J. Szczepkowski); marcin.gronowski@fuw.edu.pl (M. Gronowski)
------------------------------------------------------------------------------------
   
   
Potential energy curve of the (2)^1Pi_u state calculated with the ecpCCSDT3/CBS method 
  
The zero of energy refers to the minimum of the Sr_2 ground state potential.
The position of all atomic asymptotes has been shifted by the experimentally determined  depth of the ground state De=1081.64 cm−1.

    R[A]	 E[cm^-1]
----------------------------
   2.858         32249.69
   3.069         27113.45
   3.175         24786.12
   3.281         23692.25
   3.493         23307.34
   3.598         23360.10
   3.704         23467.68
   3.810         23540.82
   3.916         23553.33
   4.022         23540.31
   4.128         23526.66
   4.233         23519.01
   4.339         23518.24
   4.445         23524.97
   4.551         23540.95
   4.657         23568.86
   4.763         23611.67
   4.868         23671.47
   4.974         23747.86
   5.080         23833.92
   5.186         23911.19
   5.292         23953.02
   5.398         23950.77
   5.503         23922.12
   5.609         23884.65
   5.821         23808.22
   6.033         23737.43
   6.350         23641.73
   6.879         23504.92
   7.408         23391.69
   8.467         23220.90
   9.525         23104.27
  10.584         23023.50
  11.642         22966.51
  12.700         22925.49
  13.759         22895.42
  15.875         22855.90
  17.992         22832.46
  21.167         22812.39
