# Supplementary material for: Excited Electronic States of Sr2: Ab Initio Predictions and Experimental Observation of the 21Σu+ State
Source: J Phys Chem A. 2023 May 16;127(20):4473–82. doi: 10.1021/acs.jpca.3c02056 (PMC10226130; doi:10.1021/acs.jpca.3c02056)
Supplement: Supplementary file 2 — jp3c02056_si_002.zip [file jp3c02056_si_002.zip › Sr2_ecpCCSDT3CBS_1Sg_u.txt]

Excited Electronic States of Sr2: Ab Initio Predictions and Experimental Observation of the 2^1\Sigma^+_u State
Jacek Szczepkowski^1*, Marcin Gronowski^2*, Anna Grochola^1, Wlodzimierz Jastrzebski^1,  Michal Tomza^2, Pawel Kowalczyk^3
^1 Institute of Physics, Polish Academy of Sciences, al. Lotnikow 32/46, 02-668 Warsaw, Poland
^2 Institute of Theoretical Physics, Faculty of Physics, University of Warsaw, ul. Pasteura 5,02-093 Warszawa, Poland
^3 Institute of Experimental Physics, Faculty of Physics, University of Warsaw,ul. Pasteura 5,02-093 Warszawa, Poland
Corresponding authors: jszczep@ifpan.edu.pl (J. Szczepkowski); marcin.gronowski@fuw.edu.pl (M. Gronowski)
------------------------------------------------------------------------------------
   
   
Potential energy curve of the (1)^1Sigma^+_u state calculated with the ecpCCSDT3/CBS method 
  
The zero of energy refers to the minimum of the Sr_2 ground state potential.
The position of all atomic asymptotes has been shifted by the experimentally determined  depth of the ground state De=1081.64 cm−1.
  
    R[A]	 E[cm^-1]
----------------------------
   2.858         24827.69
   3.069         19497.09
   3.175         17592.18
   3.281         16111.04
   3.493         14174.23
   3.598         13608.38
   3.704         13247.41
   3.810         13051.09
   3.916         12984.82
   4.022         13019.31
   4.128         13130.41
   4.233         13298.83
   4.339         13509.51
   4.445         13750.96
   4.551         14014.51
   4.657         14293.58
   4.763         14583.09
   4.868         14879.08
   4.974         15178.33
   5.080         15478.23
   5.186         15776.59
   5.292         16071.62
   5.398         16361.88
   5.503         16646.09
   5.609         16923.28
   5.821         17453.35
   6.033         17947.10
   6.350         18613.35
   6.879         19518.33
   7.408         20177.31
   8.467         20884.40
   9.525         21093.28
  10.584         21155.80
  11.642         21186.19
  12.700         21203.15
  13.759         21213.01
  15.875         21222.74
  17.992         21226.87
  21.167         21229.39
