# Supplementary material for: Excited Electronic States of Sr2: Ab Initio Predictions and Experimental Observation of the 21Σu+ State
Source: J Phys Chem A. 2023 May 16;127(20):4473–82. doi: 10.1021/acs.jpca.3c02056 (PMC10226130; doi:10.1021/acs.jpca.3c02056)
Supplement: Supplementary file 2 — jp3c02056_si_002.zip [file jp3c02056_si_002.zip › Sr2_ecpCCSDT3CBS_1Pi_u.txt]

Excited Electronic States of Sr2: Ab Initio Predictions and Experimental Observation of the 2^1\Sigma^+_u State
Jacek Szczepkowski^1*, Marcin Gronowski^2*, Anna Grochola^1, Wlodzimierz Jastrzebski^1,  Michal Tomza^2, Pawel Kowalczyk^3
^1 Institute of Physics, Polish Academy of Sciences, al. Lotnikow 32/46, 02-668 Warsaw, Poland
^2 Institute of Theoretical Physics, Faculty of Physics, University of Warsaw, ul. Pasteura 5,02-093 Warszawa, Poland
^3 Institute of Experimental Physics, Faculty of Physics, University of Warsaw,ul. Pasteura 5,02-093 Warszawa, Poland
Corresponding authors: jszczep@ifpan.edu.pl (J. Szczepkowski); marcin.gronowski@fuw.edu.pl (M. Gronowski)
------------------------------------------------------------------------------------
   
Potential energy curve of the (1)^1Pi_u state calculated with the ecpCCSDT3/CBS method 
  
The zero of energy refers to the minimum of the Sr_2 ground state potential.
The position of all atomic asymptotes has been shifted by the experimentally determined  depth of the ground state De=1081.64 cm−1.
  
    R[A]	 E[cm^-1]
----------------------------
   2.858         27916.21
   3.069         25202.64
   3.175         24420.47
   3.281         23052.20
   3.493         20253.33
   3.598         19304.85
   3.704         18614.35
   3.810         18143.12
   3.916         17855.05
   4.022         17717.50
   4.128         17701.61
   4.233         17782.22
   4.339         17937.43
   4.445         18148.33
   4.551         18398.44
   4.657         18673.29
   4.763         18960.06
   4.868         19247.46
   4.974         19525.65
   5.080         19786.40
   5.186         20023.49
   5.292         20233.10
   5.398         20413.86
   5.503         20566.53
   5.609         20693.55
   5.821         20883.73
   6.033         21010.64
   6.350         21126.75
   6.879         21217.77
   7.408         21252.41
   8.467         21265.87
   9.525         21259.96
  10.584         21252.19
  11.642         21246.04
  12.700         21241.66
  13.759         21238.68
  15.875         21235.17
  17.992         21233.50
  21.167         21232.33
