# Supplementary material for: Excited Electronic States of Sr2: Ab Initio Predictions and Experimental Observation of the 21Σu+ State
Source: J Phys Chem A. 2023 May 16;127(20):4473–82. doi: 10.1021/acs.jpca.3c02056 (PMC10226130; doi:10.1021/acs.jpca.3c02056)
Supplement: Supplementary file 2 — jp3c02056_si_002.zip [file jp3c02056_si_002.zip › Sr2_ecpCCSDT3CBS_1De_u.txt]

Excited Electronic States of Sr2: Ab Initio Predictions and Experimental Observation of the 2^1\Sigma^+_u State
Jacek Szczepkowski^1*, Marcin Gronowski^2*, Anna Grochola^1, Wlodzimierz Jastrzebski^1,  Michal Tomza^2, Pawel Kowalczyk^3
^1 Institute of Physics, Polish Academy of Sciences, al. Lotnikow 32/46, 02-668 Warsaw, Poland
^2 Institute of Theoretical Physics, Faculty of Physics, University of Warsaw, ul. Pasteura 5,02-093 Warszawa, Poland
^3 Institute of Experimental Physics, Faculty of Physics, University of Warsaw,ul. Pasteura 5,02-093 Warszawa, Poland
Corresponding authors: jszczep@ifpan.edu.pl (J. Szczepkowski); marcin.gronowski@fuw.edu.pl (M. Gronowski)
------------------------------------------------------------------------------------
   
   
Potential energy curve of the (1)^1Delta_u state calculated with the ecpCCSDT3/CBS method 

The zero of energy refers to the minimum of the Sr_2 ground state potential.
The position of all atomic asymptotes has been shifted by the experimentally determined  depth of the ground state De=1081.64 cm−1.
  
    R[A]	 E[cm^-1]
----------------------------
   2.858         27282.53
   3.069         22642.54
   3.175         20901.97
   3.281         19516.59
   3.493         17664.74
   3.598         17118.61
   3.704         16773.98
   3.810         16595.41
   3.916         16551.09
   4.022         16612.78
   4.128         16755.82
   4.233         16958.99
   4.339         17204.16
   4.445         17476.08
   4.551         17762.13
   4.657         18052.06
   4.763         18337.74
   4.868         18613.04
   4.974         18873.51
   5.080         19116.26
   5.186         19339.61
   5.292         19543.01
   5.398         19726.74
   5.503         19891.55
   5.609         20038.68
   5.821         20285.53
   6.033         20479.03
   6.350         20692.82
   6.879         20913.29
   7.408         21035.69
   8.467         21148.46
   9.525         21191.58
  10.584         21210.26
  11.642         21219.30
  12.700         21224.02
  13.759         21226.67
  15.875         21229.22
  17.992         21230.29
  21.167         21230.88
