# Supplementary material for: Excited Electronic States of Sr2: Ab Initio Predictions and Experimental Observation of the 21Σu+ State
Source: J Phys Chem A. 2023 May 16;127(20):4473–82. doi: 10.1021/acs.jpca.3c02056 (PMC10226130; doi:10.1021/acs.jpca.3c02056)
Supplement: Supplementary file 3 — jp3c02056_si_003.zip [file jp3c02056_si_003.zip]

Archive with 24 entries (24 files):
- Sr2_sMRCIQ5Z_t_SIGup.txt
- Sr2_sMRCIQ5Z_t_SIGum.txt
- Sr2_sMRCIQ5Z_t_SIGgp.txt
- Sr2_sMRCIQ5Z_t_SIGgm.txt
- Sr2_sMRCIQ5Z_t_PIu.txt
- Sr2_sMRCIQ5Z_t_PIg.txt
- Sr2_sMRCIQ5Z_t_DELu.txt
- Sr2_sMRCIQ5Z_t_DELg.txt
- Sr2_sMRCIQ5Z_s_SIGup.txt
- Sr2_sMRCIQ5Z_s_SIGum.txt
- Sr2_sMRCIQ5Z_s_SIGgp.txt
- Sr2_sMRCIQ5Z_s_SIGgm.txt
- Sr2_sMRCIQ5Z_s_PIu.txt
- Sr2_sMRCIQ5Z_s_PIg.txt
- Sr2_sMRCIQ5Z_s_DELu.txt
- Sr2_sMRCIQ5Z_s_DELg.txt
- Sr2_sMRCIQ5Z_q_SIGup.txt
- Sr2_sMRCIQ5Z_q_SIGum.txt
- Sr2_sMRCIQ5Z_q_SIGgp.txt
- Sr2_sMRCIQ5Z_q_SIGgm.txt
- Sr2_sMRCIQ5Z_q_PIu.txt
- Sr2_sMRCIQ5Z_q_PIg.txt
- Sr2_sMRCIQ5Z_q_DELu.txt
- Sr2_sMRCIQ5Z_q_DELg.txt
