# Supplementary material for: Excited Electronic States of Sr2: Ab Initio Predictions and Experimental Observation of the 21Σu+ State
Source: J Phys Chem A. 2023 May 16;127(20):4473–82. doi: 10.1021/acs.jpca.3c02056 (PMC10226130; doi:10.1021/acs.jpca.3c02056)
Supplement: Supplementary file 3 — jp3c02056_si_003.zip [file jp3c02056_si_003.zip › Sr2_sMRCIQ5Z_t_SIGup.txt]

Excited Electronic States of Sr2: Ab Initio Predictions and Experimental Observation of the 2^1\Sigma^+_u State
Jacek Szczepkowski^1*, Marcin Gronowski^2*, Anna Grochola^1, Wlodzimierz Jastrzebski^1,  Michal Tomza^2, Pawel Kowalczyk^3
^1 Institute of Physics, Polish Academy of Sciences, al. Lotnikow 32/46, 02-668 Warsaw, Poland
^2 Institute of Theoretical Physics, Faculty of Physics, University of Warsaw, ul. Pasteura 5,02-093 Warszawa, Poland
^3 Institute of Experimental Physics, Faculty of Physics, University of Warsaw,ul. Pasteura 5,02-093 Warszawa, Poland
Corresponding authors: jszczep@ifpan.edu.pl (J. Szczepkowski); marcin.gronowski@fuw.edu.pl (M. Gronowski)
------------------------------------------------------------------------------------


Potential energy curve of the ^3\Sigma^+_u states calculated with the sMRCI/5Z method; R in Angstrom [A] and E in wavenumbers[cm^-1] 

The zero of energy refers to the minimum of the Sr_2 ground state potential.
The position of all atomic asymptotes have been shifted by the experimentally determined  depth of the ground state De=1081.64 cm−1.
  
    R[A]    (1)^3\Sigma^+_u (2)^3\Sigma^+_u (3)^3\Sigma^+_u (4)^3\Sigma^+_u (5)^3\Sigma^+_u 
____________________________________________________________________________________________
   3.175        21465.94        19741.89        30525.34        36527.31        --------        
   3.281        18872.10        17708.70        28982.27        34938.13        --------        
   3.387        16562.27        16243.16        27779.94        33175.13        --------        
   3.493        14643.41        15147.87        26875.73        31528.47        --------        
   3.598        13099.49        14343.29        26229.03        30203.33        --------        
   3.704        11888.28        13779.14        25800.78        29171.00        --------        
   3.810        10964.36        13415.19        25554.25        28389.31        --------        
   3.916        10284.91        13216.99        25454.91        27819.40        --------        
   4.022         9811.80        13154.46        25470.72        27422.21        27703.14        
   4.128         9511.27        13201.91        25571.94        27164.64        --------        
   4.233         9352.82        13336.24        25728.09        27010.57        26735.25        
   4.339         9311.26        13537.99        25907.39        26929.42        26415.26        
   4.445         9364.76        13790.36        26070.21        26896.13        26244.45        
   4.868        10190.60        15050.53        25979.89        27503.86        26766.05        
   4.974        10485.25        15380.48        25903.99        27763.26        27009.14        
   5.080        10795.60        15702.15        25853.83        28033.56        27246.59        
   5.186        11114.32        16010.58        25833.81        28309.56        27467.66        
   5.292        11435.69        16302.40        25845.59        28577.75        27665.98        
   5.398        11753.83        16573.89        25887.73        28851.60        27840.43        
   5.503        12064.92        16823.85        25959.20        29119.53        27990.87        
   5.609        12365.70        17051.67        26057.60        29378.99        28119.28        
   5.715        12653.64        17257.83        26180.00        29627.23        28228.44        
   5.821        12926.89        17443.56        26323.04        29861.25        28321.78        
   5.927        13184.19        17610.59        26483.11        30077.19        28403.90        
   6.033        13424.77        17760.92        26656.62        30268.15        28482.44        
   6.138        13648.33        17896.60        26840.18        30420.02        28572.29        
   6.244        13854.90        18019.52        27030.67        30519.06        28688.08        
   6.350        14044.82        18131.36        27225.36        30577.48        28818.58        
   6.456        14218.37        18233.11        27421.39        30615.38        28949.90        
   6.668        14520.96        18412.55        27812.50        30660.19        29163.40        
   6.879        14769.42        18564.37        28191.09        30684.28        29318.21        
   7.091        14971.65        18693.35        28548.77        30696.95        29420.40        
   7.408        15204.14        18849.95        29031.90        30704.34        29506.76        
   7.938        15456.12        19035.15        29667.60        30704.28        29568.56        
   8.467        15601.39        19153.02        30078.54        30699.97        29639.94        
   8.996        15685.89        19227.39        30301.51        30691.79        29757.00        
   9.525        15735.92        19274.43        30410.12        30678.18        29888.30        
  10.584        15785.09        19324.46        30491.69        30643.33        30088.21        
