# Supplementary material for: Excited Electronic States of Sr2: Ab Initio Predictions and Experimental Observation of the 21Σu+ State
Source: J Phys Chem A. 2023 May 16;127(20):4473–82. doi: 10.1021/acs.jpca.3c02056 (PMC10226130; doi:10.1021/acs.jpca.3c02056)
Supplement: Supplementary file 3 — jp3c02056_si_003.zip [file jp3c02056_si_003.zip › Sr2_sMRCIQ5Z_t_SIGum.txt]

Supplementary data
Excited electronic states of Sr_2: ab initio predictions and experimental observation of the (2)^1Sigma_u state
J. Szczepkowski, M. Gronowski, A. Grochola, W. Jastrzebski,  M. Tomza, P. Kowalczyk
------------------------------------------------------------------------------------


Potential energy curve of the ^3\Sigma^-_u states calculated with the sMRCI/5Z method; R in Angstrom [A] and E in wavenumbers[cm^-1] 

The zero of energy refers to the minimum of the Sr_2 ground state potential.
The position of all atomic asymptotes have been shifted by the experimentally determined  depth of the ground state De=1081.64 cm−1.
  
    R[A]    (1)^3\Sigma^-_u (2)^3\Sigma^-_u (3)^3\Sigma^-_u (4)^3\Sigma^-_u 
_____________________________________________________________________________
   3.175        24266.24        27225.76        33148.65        35168.85        
   3.281        23049.24        25961.98        31893.59        33293.65        
   3.387        22129.89        25061.49        30841.15        31786.15        
   3.493        21473.59        24470.84        29986.06        30610.64        
   3.598        21048.84        24140.29        29320.79        29726.15        
   3.704        20825.01        24025.21        28832.28        29090.78        
   3.810        20772.76        24086.55        28503.63        28664.39        
   3.916        20864.50        24290.24        28315.89        28409.26        
   4.022        21075.29        24607.00        26373.15        28250.01        
   4.128        21383.67        25012.33        26336.51        28274.59        
   4.233        21768.95        25483.26        26369.82        28326.40        
   4.339        22213.67        26000.39        26454.02        28393.86        
   4.445        22703.57        26547.72        26574.71        28456.42        
   4.868        24897.23        27286.46        28781.23        29084.79        
   4.974        25464.18        27512.13        29299.88        29318.37        
   5.080        26026.86        27751.95        29571.42        29787.59        
   5.186        26581.29        28001.35        29839.77        30240.65        
   5.292        27124.40        28256.37        30120.20        30658.88        
   5.398        27652.78        28512.06        30406.45        31013.95        
   5.503        28164.68        28767.75        30695.28        31298.39        
   5.609        28658.44        29023.38        30982.59        31561.15        
   5.715        29132.80        29279.84        31264.72        31806.84        
   5.821        29538.16        29586.77        31538.61        32039.70        
   5.927        29798.96        30019.68        31801.81        32261.82        
   6.033        30062.24        30430.97        32052.51        32473.96        
   6.138        30327.43        30820.34        32289.48        32676.32        
   6.244        30593.41        31187.58        32511.99        32868.80        
   6.350        30858.71        31532.64        32719.75        33051.25        
   6.456        31121.81        31855.67        32912.14        33222.68        
   6.668        31633.24        32435.55        33256.60        33536.11        
   6.879        32115.16        32929.82        33551.17        33737.43        
   7.091        32555.98        33341.33        33804.39        33893.49        
   7.408        33119.00        33802.46        34103.05        34121.96        
   7.938        33767.98        34163.00        34494.81        34531.51        
   8.467        34122.77        34312.95        34796.09        34798.34        
   8.996        34316.30        34405.44        34936.19        34977.99        
   9.525        34431.12        34469.11        34962.70        35014.49        
  10.584        34550.34        34555.22        34916.10        --------        
