# Supplementary material for: Excited Electronic States of Sr2: Ab Initio Predictions and Experimental Observation of the 21Σu+ State
Source: J Phys Chem A. 2023 May 16;127(20):4473–82. doi: 10.1021/acs.jpca.3c02056 (PMC10226130; doi:10.1021/acs.jpca.3c02056)
Supplement: Supplementary file 3 — jp3c02056_si_003.zip [file jp3c02056_si_003.zip › Sr2_sMRCIQ5Z_t_SIGgp.txt]

Excited Electronic States of Sr2: Ab Initio Predictions and Experimental Observation of the 2^1\Sigma^+_u State
Jacek Szczepkowski^1*, Marcin Gronowski^2*, Anna Grochola^1, Wlodzimierz Jastrzebski^1,  Michal Tomza^2, Pawel Kowalczyk^3
^1 Institute of Physics, Polish Academy of Sciences, al. Lotnikow 32/46, 02-668 Warsaw, Poland
^2 Institute of Theoretical Physics, Faculty of Physics, University of Warsaw, ul. Pasteura 5,02-093 Warszawa, Poland
^3 Institute of Experimental Physics, Faculty of Physics, University of Warsaw,ul. Pasteura 5,02-093 Warszawa, Poland
Corresponding authors: jszczep@ifpan.edu.pl (J. Szczepkowski); marcin.gronowski@fuw.edu.pl (M. Gronowski)
------------------------------------------------------------------------------------


Potential energy curve of the ^3\Sigma^+_g states calculated with the sMRCI/5Z method; R in Angstrom [A] and E in wavenumbers[cm^-1] 

The zero of energy refers to the minimum of the Sr_2 ground state potential.
The position of all atomic asymptotes have been shifted by the experimentally determined  depth of the ground state De=1081.64 cm−1.
  
    R[A]    (1)^3\Sigma^+_g (2)^3\Sigma^+_g (3)^3\Sigma^+_g (4)^3\Sigma^+_g (5)^3\Sigma^+_g 
____________________________________________________________________________________________
   3.175        26285.43        26984.51        32677.94        34078.72        36580.89        
   3.281        25100.84        24488.00        30366.78        33963.45        --------        
   3.387        24206.34        22419.21        28410.72        30906.65        31730.93        
   3.493        23488.68        20800.12        26741.39        29879.19        --------        
   3.598        22477.18        20003.68        25302.96        28406.68        29285.40        
   3.704        21405.66        19675.00        24084.55        27297.28        28140.55        
   3.810        20529.65        19279.92        23261.51        26513.58        27266.62        
   3.916        19833.39        18520.36        23065.54        26007.05        26617.96        
   4.022        19278.98        17733.81        23127.41        25730.23        26157.55        
   4.128        18824.01        17070.26        23280.40        25637.88        25858.72        
   4.233        18424.97        16562.76        23480.81        25625.22        25763.66        
   4.339        18048.67        16217.68        23709.77        25573.97        25931.76        
   4.445        17686.27        16017.05        23958.28        25587.19        26212.59        
   4.551        17345.86        15927.23        24220.69        25666.49        26561.14        
   4.657        17037.26        15918.26        24495.05        25800.85        26954.70        
   4.763        16764.46        15966.06        24777.34        25979.49        27373.35        
   4.868        16527.58        16054.11        25064.00        26191.82        27801.46        
   4.974        16324.41        16170.61        25351.03        26430.16        28226.27        
   5.080        16151.79        16306.72        25634.55        26688.34        28637.11        
   5.292        15884.76        16613.31        26178.27        27249.08        29385.77        
   5.398        15783.84        16774.13        26431.48        27540.27        29710.99        
   5.503        15700.85        16935.75        26670.23        27835.56        30000.48        
   5.609        15633.37        17095.73        26893.38        28131.78        30254.57        
   5.715        15579.26        17252.21        27100.30        28425.39        30475.68        
   5.821        15536.65        17403.82        27290.98        28713.55        30668.00        
   5.927        15503.91        17549.47        27465.91        28993.77        30836.75        
   6.033        15479.63        17688.40        27626.21        29263.95        30987.49        
   6.138        15462.57        17820.09        27773.16        29521.70        31125.63        
   6.244        15451.66        17944.24        27908.12        29764.57        31256.30        
   6.350        15445.96        18060.72        28032.48        29990.11        31384.12        
   6.456        15444.41        18168.98        28148.32        30196.81        31514.65        
   6.668        15452.21        18363.93        28355.69        30545.70        31785.77        
   6.879        15469.99        18530.40        28539.70        30813.51        32079.42        
   7.091        15494.17        18671.27        28706.11        31018.03        32383.52        
   7.408        15536.04        18839.97        28931.35        --------        --------        
   8.467        15667.79        19154.31        29519.40        --------        --------        
  10.584        15787.05        19324.68        30094.06        --------        --------        
