# Supplementary material for: Excited Electronic States of Sr2: Ab Initio Predictions and Experimental Observation of the 21Σu+ State
Source: J Phys Chem A. 2023 May 16;127(20):4473–82. doi: 10.1021/acs.jpca.3c02056 (PMC10226130; doi:10.1021/acs.jpca.3c02056)
Supplement: Supplementary file 3 — jp3c02056_si_003.zip [file jp3c02056_si_003.zip › Sr2_sMRCIQ5Z_t_SIGgm.txt]

Excited Electronic States of Sr2: Ab Initio Predictions and Experimental Observation of the 2^1\Sigma^+_u State
Jacek Szczepkowski^1*, Marcin Gronowski^2*, Anna Grochola^1, Wlodzimierz Jastrzebski^1,  Michal Tomza^2, Pawel Kowalczyk^3
^1 Institute of Physics, Polish Academy of Sciences, al. Lotnikow 32/46, 02-668 Warsaw, Poland
^2 Institute of Theoretical Physics, Faculty of Physics, University of Warsaw, ul. Pasteura 5,02-093 Warszawa, Poland
^3 Institute of Experimental Physics, Faculty of Physics, University of Warsaw,ul. Pasteura 5,02-093 Warszawa, Poland
Corresponding authors: jszczep@ifpan.edu.pl (J. Szczepkowski); marcin.gronowski@fuw.edu.pl (M. Gronowski)
------------------------------------------------------------------------------------


Potential energy curve of the ^3\Sigma^-_g states calculated with the sMRCI/5Z method; R in Angstrom [A] and E in wavenumbers[cm^-1] 

The zero of energy refers to the minimum of the Sr_2 ground state potential.
The position of all atomic asymptotes have been shifted by the experimentally determined  depth of the ground state De=1081.64 cm−1.
  
    R[A]    (1)^3\Sigma^-_g (2)^3\Sigma^-_g (3)^3\Sigma^-_g (4)^3\Sigma^-_g 
_____________________________________________________________________________
   3.175        19930.18        26114.38        33318.69        34695.14        
   3.281        18977.65        24919.21        33085.53        --------        
   3.387        18376.34        24051.16        --------        --------        
   3.493        18070.67        23467.32        30359.81        31212.43        
   3.598        18010.72        23126.18        29507.66        30368.01        
   3.704        18151.68        22989.42        28851.49        29749.62        
   3.810        18453.96        23022.56        28367.11        29330.66        
   3.916        18883.02        23194.84        28028.25        29083.92        
   4.022        19409.17        23479.54        27810.78        28983.39        
   4.128        20007.50        23854.13        27694.37        29006.11        
   4.233        20655.01        24297.94        27659.70        29129.81        
   4.339        21333.36        24793.03        27689.33        29334.52        
   4.445        22027.65        25324.66        27769.58        29603.84        
   4.551        22724.93        25878.91        27889.16        29922.71        
   4.657        23415.53        26445.48        28040.88        30280.01        
   4.763        24090.25        27011.40        28220.47        30479.72        
   4.868        24741.71        27561.24        28430.91        30721.19        
   4.974        25363.63        28067.38        28690.46        30974.24        
   5.080        25950.61        28483.05        29039.15        31233.10        
   5.292        27002.66        29072.08        29959.76        31750.27        
   5.398        27460.81        29333.75        30436.23        31999.53        
   5.503        27871.46        29599.15        30895.68        32238.53        
   5.609        28234.57        29872.89        31331.28        32464.76        
   5.715        28551.68        30155.80        31739.40        32676.30        
   5.821        28825.71        30446.52        32117.91        32871.86        
   5.927        29060.60        30742.40        32465.63        33050.77        
   6.033        29260.87        31040.08        32782.08        33212.90        
   6.138        29431.15        31336.01        33067.35        33358.60        
   6.244        29575.84        31626.85        33322.04        33488.57        
   6.350        29698.91        31909.62        33547.19        33603.87        
   6.456        29803.93        32182.14        33705.21        33743.77        
   6.668        29970.44        32687.55        33879.37        34059.86        
   6.879        30093.76        33133.67        34029.24        --------        
   7.091        30186.38        33516.96        34171.54        --------        
   7.408        30285.63        33176.65        33977.10        34165.51        
   8.467        30442.42        34107.07        34540.78        34719.41        
  10.584        30517.42        34715.95        34804.11        --------        
