# Supplementary material for: Excited Electronic States of Sr2: Ab Initio Predictions and Experimental Observation of the 21Σu+ State
Source: J Phys Chem A. 2023 May 16;127(20):4473–82. doi: 10.1021/acs.jpca.3c02056 (PMC10226130; doi:10.1021/acs.jpca.3c02056)
Supplement: Supplementary file 3 — jp3c02056_si_003.zip [file jp3c02056_si_003.zip › Sr2_sMRCIQ5Z_t_PIu.txt]

Excited Electronic States of Sr2: Ab Initio Predictions and Experimental Observation of the 2^1\Sigma^+_u State
Jacek Szczepkowski^1*, Marcin Gronowski^2*, Anna Grochola^1, Wlodzimierz Jastrzebski^1,  Michal Tomza^2, Pawel Kowalczyk^3
^1 Institute of Physics, Polish Academy of Sciences, al. Lotnikow 32/46, 02-668 Warsaw, Poland
^2 Institute of Theoretical Physics, Faculty of Physics, University of Warsaw, ul. Pasteura 5,02-093 Warszawa, Poland
^3 Institute of Experimental Physics, Faculty of Physics, University of Warsaw,ul. Pasteura 5,02-093 Warszawa, Poland
Corresponding authors: jszczep@ifpan.edu.pl (J. Szczepkowski); marcin.gronowski@fuw.edu.pl (M. Gronowski)
------------------------------------------------------------------------------------


Potential energy curve of the ^3\Pi_u states calculated with the sMRCI/5Z method; R in Angstrom [A] and E in wavenumbers[cm^-1] 

The zero of energy refers to the minimum of the Sr_2 ground state potential.
The position of all atomic asymptotes have been shifted by the experimentally determined  depth of the ground state De=1081.64 cm−1.
  
    R[A]    (1)^3\Pi_u      (2)^3\Pi_u      (3)^3\Pi_u      (4)^3\Pi_u      (5)^3\Pi_u      (6)^3\Pi_u      
_________________________________________________________________________________________________________
   3.175        22360.40        22138.35        28133.10        25476.15        26853.83        29152.22        
   3.281        20688.26        20351.06        26113.88        24389.56        25748.05        27395.09        
   3.387        19230.99        18405.63        25085.41        23636.82        25032.95        25973.36        
   3.493        18021.11        16748.29        24507.69        23156.05        24597.03        24853.50        
   3.598        17053.54        15416.90        24213.22        22906.65        24000.80        24386.47        
   3.704        16298.68        14383.78        24120.33        22850.59        23391.35        24350.16        
   3.810        15716.62        13619.17        24163.01        22953.29        23000.14        24446.27        
   3.916        15267.06        13095.00        24275.79        22815.73        23183.95        24620.48        
   4.022        14919.38        12780.08        24395.66        22830.91        23515.88        24789.31        
   4.128        14656.98        12637.63        24494.10        23010.08        23926.73        24892.92        
   4.233        14469.24        12630.08        24581.37        23279.73        24396.24        25009.45        
   4.339        14346.17        12726.20        24670.18        23574.08        24907.68        25219.18        
   4.445        14277.59        12902.06        24762.01        23859.64        25447.67        25539.07        
   4.551        14253.01        13138.88        24852.35        24132.37        25949.33        26004.32        
   4.657        14263.20        13422.58        24937.66        24403.26        26419.99        26569.83        
   4.763        14299.48        13740.99        25015.72        24680.64        26884.41        26966.75        
   4.868        14354.74        14084.30        25087.13        24968.61        26998.00        27457.71        
   4.974        14423.07        14444.20        25154.07        25267.64        27123.27        27982.12        
   5.080        14499.69        14813.47        25219.48        25576.33        27279.44        28501.10        
   5.292        14663.70        15556.01        25358.48        26215.54        27653.32        29492.99        
   5.398        14746.00        15918.34        25437.42        26539.74        27855.50        29951.83        
   5.503        14826.22        16268.48        25526.20        26864.42        28060.99        30375.00        
   5.609        14903.26        16602.22        25627.15        27187.20        28266.17        30746.46        
   5.715        14976.41        16915.82        25742.30        27505.45        28468.87        31041.21        
   5.821        15045.24        17206.09        25873.30        27815.87        28668.58        31251.47        
   5.927        15109.58        17470.65        26021.15        28113.94        28867.04        31408.94        
   6.033        15169.35        17708.06        26186.01        28393.25        29068.65        31545.06        
   6.138        15224.65        17918.08        26367.04        28645.83        29280.30        31674.55        
   6.244        15275.63        18101.57        26562.38        28864.87        29508.36        31803.14        
   6.350        15322.49        18260.38        26769.32        29049.34        29754.11        31932.83        
   6.456        15365.46        18396.38        26984.61        29203.62        30010.75        32066.76        
   6.668        15440.75        18613.81        27426.78        29455.51        30543.20        32330.76        
   6.879        15503.59        18774.14        27863.54        29666.58        31065.89        32592.53        
   7.091        15555.94        18894.32        28275.05        29864.98        31561.53        32843.90        
   7.408        15618.22        19022.65        28816.66        30171.09        32232.83        33192.18        
   7.938        15690.12        19154.69        29480.21        30762.74        33128.96        33667.24        
   8.467        15735.39        19230.70        29881.51        31444.26        33726.44        34017.88        
   8.996        15764.15        19276.75        30112.76        32145.28        34055.64        34272.18        
   9.525        15782.71        19305.68        30248.92        32804.94        --------        --------        
