# Supplementary material for: Excited Electronic States of Sr2: Ab Initio Predictions and Experimental Observation of the 21Σu+ State
Source: J Phys Chem A. 2023 May 16;127(20):4473–82. doi: 10.1021/acs.jpca.3c02056 (PMC10226130; doi:10.1021/acs.jpca.3c02056)
Supplement: Supplementary file 3 — jp3c02056_si_003.zip [file jp3c02056_si_003.zip › Sr2_sMRCIQ5Z_t_PIg.txt]

Excited Electronic States of Sr2: Ab Initio Predictions and Experimental Observation of the 2^1\Sigma^+_u State
Jacek Szczepkowski^1*, Marcin Gronowski^2*, Anna Grochola^1, Wlodzimierz Jastrzebski^1,  Michal Tomza^2, Pawel Kowalczyk^3
^1 Institute of Physics, Polish Academy of Sciences, al. Lotnikow 32/46, 02-668 Warsaw, Poland
^2 Institute of Theoretical Physics, Faculty of Physics, University of Warsaw, ul. Pasteura 5,02-093 Warszawa, Poland
^3 Institute of Experimental Physics, Faculty of Physics, University of Warsaw,ul. Pasteura 5,02-093 Warszawa, Poland
Corresponding authors: jszczep@ifpan.edu.pl (J. Szczepkowski); marcin.gronowski@fuw.edu.pl (M. Gronowski)
------------------------------------------------------------------------------------


Potential energy curve of the ^3\Pi_g states calculated with the sMRCI/5Z method; R in Angstrom [A] and E in wavenumbers[cm^-1] 

The zero of energy refers to the minimum of the Sr_2 ground state potential.
The position of all atomic asymptotes have been shifted by the experimentally determined  depth of the ground state De=1081.64 cm−1.
  
    R[A]       (1)^3\Pi_g      (2)^3\Pi_g      (3)^3\Pi_g      (4)^3\Pi_g      (5)^3\Pi_g      (6)^3\Pi_g      
__________________________________________________________________________________________________________
   3.175        14025.76        21147.96        32701.47        31716.77        31796.68        --------        
   3.281        12339.43        19202.97        31058.76        30278.77        30347.26        31671.08        
   3.387        11013.97        17624.64        29772.61        29026.61        29131.33        30081.50        
   3.493        10007.91        16374.46        28793.05        27722.61        28248.03        28897.34        
   3.598         9279.68        15412.17        28064.99        26509.39        27600.61        28071.37        
   3.704         8789.21        14698.19        27501.33        25528.23        27159.68        27476.15        
   3.810         8499.37        14195.53        26919.86        24940.35        26896.74        27045.78        
   3.916         8376.45        13870.28        26294.91        24721.46        26749.29        26784.60        
   4.022         8390.65        13692.23        25752.01        24692.31        26569.27        26798.74        
   4.128         8515.96        13634.91        25316.58        24779.30        26485.40        --------        
   4.233         8728.72        13674.64        24980.20        24944.70        --------        --------        
   4.445         9340.32        13965.09        24554.60        25394.73        26345.39        26821.65        
   4.551         9707.50        14182.40        24444.30        25623.11        26447.67        27055.51        
   4.763        10503.33        14697.68        24390.20        25997.48        26893.52        27648.64        
   4.868        10912.20        14975.23        24434.09        26153.90        27198.03        27982.86        
   4.974        11317.89        15255.89        24518.36        26305.61        27527.67        28327.47        
   5.080        11714.13        15534.15        24638.08        26458.14        27868.39        28673.29        
   5.186        12095.91        15806.19        24788.46        26613.98        28213.51        29013.00        
   5.292        12459.37        16070.01        24964.33        26768.81        28540.58        29341.69        
   5.398        12801.12        16323.02        25161.08        26931.28        28878.04        29653.34        
   5.503        13119.34        16565.09        25373.95        27096.96        29207.02        29946.63        
   5.609        13412.84        16795.89        25598.69        27265.44        29525.21        30220.07        
   5.715        13681.19        17015.27        25831.66        27436.24        29830.97        30473.07        
   5.821        13924.64        17223.04        26069.83        27608.74        30123.24        30705.79        
   5.927        14143.97        17418.95        26310.85        27782.09        30401.37        30919.05        
   6.033        14340.36        17602.68        26552.87        27955.19        30665.35        31114.29        
   6.138        14515.29        17773.93        26794.46        28126.84        30915.62        31293.57        
   6.244        14670.42        17932.51        27034.46        28295.74        31153.04        31459.42        
   6.350        14807.50        18078.38        27271.87        28460.69        31378.64        31614.69        
   6.456        14928.35        18211.06        27506.39        28622.65        31599.07        31764.16        
   6.668        15127.59        18441.56        27958.92        28924.97        31993.49        32049.19        
   6.879        15280.73        18628.09        28384.30        29205.17        32308.98        32377.05        
   7.091        15398.19        18777.24        28773.21        29468.69        32584.05        32716.88        
   7.408        15525.08        18943.80        29271.41        29857.88        32981.87        33178.32        
   7.938        15652.11        19117.45        29850.54        30549.90        33562.87        33787.54        
   8.467        15720.16        19214.11        30169.13        31301.01        33973.03        34206.60        
   8.996        15758.14        19269.59        30332.83        32047.33        34207.29        34516.38        
   9.525        15780.37        19302.67        30417.98        32734.06        34342.50        --------        
