# Supplementary material for: Excited Electronic States of Sr2: Ab Initio Predictions and Experimental Observation of the 21Σu+ State
Source: J Phys Chem A. 2023 May 16;127(20):4473–82. doi: 10.1021/acs.jpca.3c02056 (PMC10226130; doi:10.1021/acs.jpca.3c02056)
Supplement: Supplementary file 3 — jp3c02056_si_003.zip [file jp3c02056_si_003.zip › Sr2_sMRCIQ5Z_t_DELu.txt]

Excited Electronic States of Sr2: Ab Initio Predictions and Experimental Observation of the 2^1\Sigma^+_u State
Jacek Szczepkowski^1*, Marcin Gronowski^2*, Anna Grochola^1, Wlodzimierz Jastrzebski^1,  Michal Tomza^2, Pawel Kowalczyk^3
^1 Institute of Physics, Polish Academy of Sciences, al. Lotnikow 32/46, 02-668 Warsaw, Poland
^2 Institute of Theoretical Physics, Faculty of Physics, University of Warsaw, ul. Pasteura 5,02-093 Warszawa, Poland
^3 Institute of Experimental Physics, Faculty of Physics, University of Warsaw,ul. Pasteura 5,02-093 Warszawa, Poland
Corresponding authors: jszczep@ifpan.edu.pl (J. Szczepkowski); marcin.gronowski@fuw.edu.pl (M. Gronowski)
------------------------------------------------------------------------------------


Potential energy curve of the ^3\Delta_u states calculated with the sMRCI/5Z method; R in Angstrom [A] and E in wavenumbers[cm^-1] 

The zero of energy refers to the minimum of the Sr_2 ground state potential.
The position of all atomic asymptotes have been shifted by the experimentally determined  depth of the ground state De=1081.64 cm−1.
  
    R[A]    (1)^3\Delta_u    (2)^3\Delta_u   
______________________________________________________________
   3.175        19513.80        29319.63        
   3.281        17985.67        27827.85        
   3.387        16760.98        26683.66        
   3.493        15809.62        25843.25        
   3.598        15100.92        25264.40        
   3.704        14603.71        24907.20        
   3.810        14287.66        24735.01        
   3.916        14123.95        24714.41        
   4.022        14086.26        24815.59        
   4.128        14151.10        25012.57        
   4.233        14296.79        25280.86        
   4.339        14504.43        25598.88        
   4.445        14757.72        25948.02        
   4.868        15972.91        27363.84        
   4.974        16279.90        27675.31        
   5.080        16574.71        27962.81        
   5.186        16853.34        28227.89        
   5.292        17113.07        28473.25        
   5.398        17351.83        28700.47        
   5.503        17569.29        28911.18        
   5.609        17765.67        29105.85        
   5.715        17941.85        29284.38        
   5.821        18099.09        29446.51        
   5.927        18238.87        29592.16        
   6.033        18362.77        29721.58        
   6.138        18472.40        29835.47        
   6.244        18569.31        29934.88        
   6.350        18654.93        30021.08        
   6.456        18730.29        30095.50        
   6.668        18856.27        30214.28        
   6.879        18955.11        30301.51        
   7.091        19033.19        30365.48        
   7.408        19120.63        30430.95        
   7.938        19214.35        30491.16        
   8.467        19269.29        30519.67        
   8.996        19302.58        30533.25        
   9.525        19323.41        30539.69        
  10.584        19346.28        30543.73        
