# Supplementary material for: Excited Electronic States of Sr2: Ab Initio Predictions and Experimental Observation of the 21Σu+ State
Source: J Phys Chem A. 2023 May 16;127(20):4473–82. doi: 10.1021/acs.jpca.3c02056 (PMC10226130; doi:10.1021/acs.jpca.3c02056)
Supplement: Supplementary file 3 — jp3c02056_si_003.zip [file jp3c02056_si_003.zip › Sr2_sMRCIQ5Z_t_DELg.txt]

Excited Electronic States of Sr2: Ab Initio Predictions and Experimental Observation of the 2^1\Sigma^+_u State
Jacek Szczepkowski^1*, Marcin Gronowski^2*, Anna Grochola^1, Wlodzimierz Jastrzebski^1,  Michal Tomza^2, Pawel Kowalczyk^3
^1 Institute of Physics, Polish Academy of Sciences, al. Lotnikow 32/46, 02-668 Warsaw, Poland
^2 Institute of Theoretical Physics, Faculty of Physics, University of Warsaw, ul. Pasteura 5,02-093 Warszawa, Poland
^3 Institute of Experimental Physics, Faculty of Physics, University of Warsaw,ul. Pasteura 5,02-093 Warszawa, Poland
Corresponding authors: jszczep@ifpan.edu.pl (J. Szczepkowski); marcin.gronowski@fuw.edu.pl (M. Gronowski)
------------------------------------------------------------------------------------


Potential energy curve of the ^3\Delta_g states calculated with the sMRCI/5Z method; R in Angstrom [A] and E in wavenumbers[cm^-1] 

The zero of energy refers to the minimum of the Sr_2 ground state potential.
The position of all atomic asymptotes have been shifted by the experimentally determined  depth of the ground state De=1081.64 cm−1.
  
    R[A]    (1)^3\Delta_g   (2)^3\Delta_g   (3)^3\Delta_g   
______________________________________________________________
   3.175        22290.03        30775.22        32837.11        
   3.281        21176.38        29000.12        31191.62        
   3.387        20374.55        27231.42        29892.82        
   3.493        19841.98        25681.11        28673.28        
   3.598        19538.16        24395.21        27653.49        
   3.704        19425.03        23358.33        26857.39        
   3.810        19467.19        22540.92        26265.82        
   3.916        19374.54        22168.88        25853.22        
   4.022        18899.14        22431.52        25596.01        
   4.128        18548.06        22769.98        25474.93        
   4.233        18299.81        23158.54        25473.15        
   4.339        18133.47        23575.91        25577.49        
   4.445        18031.54        24004.03        25777.98        
   4.551        17979.00        24428.33        26064.30        
   4.657        17965.13        24842.14        26425.02        
   4.763        17979.73        25244.16        26843.02        
   4.868        18015.17        25637.96        27300.04        
   4.974        18065.40        26027.67        27779.25        
   5.080        18125.48        26416.09        28267.02        
   5.292        18261.32        27193.46        29230.70        
   5.398        18331.81        27579.97        29692.42        
   5.503        18401.80        27963.69        30135.00        
   5.609        18470.08        28343.24        30555.54        
   5.715        18535.88        28717.28        30952.06        
   5.821        18598.67        29084.54        31323.34        
   5.927        18658.10        29443.86        31668.82        
   6.033        18713.96        29794.13        31988.44        
   6.138        18766.20        30134.38        32282.58        
   6.244        18814.83        30463.71        32551.94        
   6.350        18859.95        30781.34        32797.43        
   6.456        18901.32        31085.85        33019.72        
   6.668        18975.22        31656.11        33400.73        
   6.879        19037.71        32169.04        33702.95        
   7.091        19090.51        32620.89        33933.15        
   7.408        19153.68        --------        --------        
   8.467        19274.46        --------        --------        
  10.584        19346.41        34490.32        --------        
