# Supplementary material for: Excited Electronic States of Sr2: Ab Initio Predictions and Experimental Observation of the 21Σu+ State
Source: J Phys Chem A. 2023 May 16;127(20):4473–82. doi: 10.1021/acs.jpca.3c02056 (PMC10226130; doi:10.1021/acs.jpca.3c02056)
Supplement: Supplementary file 3 — jp3c02056_si_003.zip [file jp3c02056_si_003.zip › Sr2_sMRCIQ5Z_s_SIGup.txt]

Excited Electronic States of Sr2: Ab Initio Predictions and Experimental Observation of the 2^1\Sigma^+_u State
Jacek Szczepkowski^1*, Marcin Gronowski^2*, Anna Grochola^1, Wlodzimierz Jastrzebski^1,  Michal Tomza^2, Pawel Kowalczyk^3
^1 Institute of Physics, Polish Academy of Sciences, al. Lotnikow 32/46, 02-668 Warsaw, Poland
^2 Institute of Theoretical Physics, Faculty of Physics, University of Warsaw, ul. Pasteura 5,02-093 Warszawa, Poland
^3 Institute of Experimental Physics, Faculty of Physics, University of Warsaw,ul. Pasteura 5,02-093 Warszawa, Poland
Corresponding authors: jszczep@ifpan.edu.pl (J. Szczepkowski); marcin.gronowski@fuw.edu.pl (M. Gronowski)
------------------------------------------------------------------------------------


Potential energy curve of the ^1\Sigma^+_u states calculated with the sMRCI/5Z method; R in Angstrom [A] and E in wavenumbers[cm^-1] 

The zero of energy refers to the minimum of the Sr_2 ground state potential.
The position of all atomic asymptotes have been shifted by the experimentally determined  depth of the ground state De=1081.64 cm−1.
  
    R[A]    (1)^1\Sigma^+_u (2)^1\Sigma^+_u (3)^1\Sigma^+_u (4)^1\Sigma^+_u 
____________________________________________________________________________
   3.175        20785.40        28773.22        30341.21        --------        
   3.281        18660.34        26203.40        28828.20        33883.35        
   3.387        16968.22        24068.27        27677.48        31744.88        
   3.493        15647.78        22325.48        26842.96        30011.24        
   3.598        14640.64        20931.14        26279.67        28633.56        
   3.704        13893.87        19842.08        25945.33        27564.05        
   3.810        13360.82        19017.97        25801.72        26754.51        
   3.916        13001.26        18421.59        25814.62        26164.07        
   4.022        12781.15        18019.77        25953.96        25753.55        
   4.128        12672.47        17782.25        26142.04        25545.15        
   4.233        12651.02        17681.42        26009.94        25855.02        
   4.339        12698.75        17691.90        25966.48        26236.66        
   4.445        12801.07        17791.45        --------        --------        
   4.551        12947.27        17959.50        --------        --------        
   4.657        13126.70        18179.64        27996.57        --------        
   4.763        13332.68        18435.97        --------        --------        
   4.868        13559.29        18715.34        --------        --------        
   4.974        13801.58        19006.36        --------        --------        
   5.080        14055.53        19299.58        --------        --------        
   5.292        14585.02        19864.07        27203.10        27430.23        
   5.398        14855.06        20124.04        27334.48        27659.01        
   5.503        15125.46        20364.92        27479.11        27906.91        
   5.609        15394.64        20584.96        27640.73        28163.28        
   5.715        15661.13        20783.66        27819.53        28421.49        
   5.821        15923.74        20961.47        28013.50        28677.29        
   5.927        16181.44        21119.46        28219.55        28927.86        
   6.033        16433.38        21259.15        28434.13        29171.14        
   6.138        16678.89        21382.28        28653.53        29405.70        
   6.244        16917.44        21490.65        28874.19        29630.49        
   6.350        17148.58        21586.01        29092.70        29844.85        
   6.456        17371.59        21669.78        29306.98        --------        
   6.668        17794.34        21809.11        29706.49        --------        
   6.879        18184.08        21918.44        30056.34        --------        
   7.091        18540.79        22005.26        --------        --------        
   7.408        19014.37        22103.75        30665.24        --------        
   7.938        19652.50        22212.89        30977.51        --------        
   8.467        20128.92        22281.39        31172.20        --------        
