# Supplementary material for: Excited Electronic States of Sr2: Ab Initio Predictions and Experimental Observation of the 21Σu+ State
Source: J Phys Chem A. 2023 May 16;127(20):4473–82. doi: 10.1021/acs.jpca.3c02056 (PMC10226130; doi:10.1021/acs.jpca.3c02056)
Supplement: Supplementary file 3 — jp3c02056_si_003.zip [file jp3c02056_si_003.zip › Sr2_sMRCIQ5Z_s_SIGum.txt]

Excited Electronic States of Sr2: Ab Initio Predictions and Experimental Observation of the 2^1\Sigma^+_u State
Jacek Szczepkowski^1*, Marcin Gronowski^2*, Anna Grochola^1, Wlodzimierz Jastrzebski^1,  Michal Tomza^2, Pawel Kowalczyk^3
^1 Institute of Physics, Polish Academy of Sciences, al. Lotnikow 32/46, 02-668 Warsaw, Poland
^2 Institute of Theoretical Physics, Faculty of Physics, University of Warsaw, ul. Pasteura 5,02-093 Warszawa, Poland
^3 Institute of Experimental Physics, Faculty of Physics, University of Warsaw,ul. Pasteura 5,02-093 Warszawa, Poland
Corresponding authors: jszczep@ifpan.edu.pl (J. Szczepkowski); marcin.gronowski@fuw.edu.pl (M. Gronowski)
------------------------------------------------------------------------------------


Potential energy curve of the ^1\Sigma^-_u states calculated with the sMRCI/5Z method; R in Angstrom [A] and E in wavenumbers[cm^-1] 

The zero of energy refers to the minimum of the Sr_2 ground state potential.
The position of all atomic asymptotes have been shifted by the experimentally determined  depth of the ground state De=1081.64 cm−1.
  
    R[A]    (1)^1\Sigma^-_u   (2)^1\Sigma^-_u 
______________________________________________________________
   3.175        28267.09        34880.88        
   3.281        26839.41        33097.98        
   3.387        25742.68        31632.94        
   3.493        24940.21        30482.53        
   3.598        24394.36        29615.52        
   3.704        24067.91        28994.48        
   3.810        23925.78        28582.34        
   3.916        23935.51        28344.43        
   4.022        24068.04        28249.61        
   4.128        24298.12        28270.85        
   4.233        24602.15        28383.41        
   4.339        24959.67        28564.92        
   4.445        25353.39        25977.41        
   4.551        25767.82        26448.13        
   4.657        26190.48        26938.92        
   4.763        26609.74        27439.47        
   4.868        27016.14        27940.28        
   4.974        27402.05        28314.30        
   5.080        27761.69        28410.23        
   5.292        28389.02        29848.53        
   5.398        28654.11        30272.80        
   5.503        28887.88        30671.52        
   5.609        29092.38        31044.51        
   5.715        29270.26        31392.93        
   5.821        29424.43        31718.56        
   5.927        29557.80        32023.22        
   6.033        29673.13        32308.53        
   6.138        29772.91        32575.70        
   6.244        29859.37        32825.59        
   6.350        29934.45        --------        
   6.456        29999.85        31249.92        
   6.668        30106.75        31743.49        
   6.879        30189.13        32203.66        
   7.091        30253.39        32620.34        
   7.408        30325.26        33147.32        
   7.938        30402.82        33753.44        
   8.467        30449.32        34086.78        
