# Supplementary material for: Excited Electronic States of Sr2: Ab Initio Predictions and Experimental Observation of the 21Σu+ State
Source: J Phys Chem A. 2023 May 16;127(20):4473–82. doi: 10.1021/acs.jpca.3c02056 (PMC10226130; doi:10.1021/acs.jpca.3c02056)
Supplement: Supplementary file 3 — jp3c02056_si_003.zip [file jp3c02056_si_003.zip › Sr2_sMRCIQ5Z_s_SIGgp.txt]

Excited Electronic States of Sr2: Ab Initio Predictions and Experimental Observation of the 2^1\Sigma^+_u State
Jacek Szczepkowski^1*, Marcin Gronowski^2*, Anna Grochola^1, Wlodzimierz Jastrzebski^1,  Michal Tomza^2, Pawel Kowalczyk^3
^1 Institute of Physics, Polish Academy of Sciences, al. Lotnikow 32/46, 02-668 Warsaw, Poland
^2 Institute of Theoretical Physics, Faculty of Physics, University of Warsaw, ul. Pasteura 5,02-093 Warszawa, Poland
^3 Institute of Experimental Physics, Faculty of Physics, University of Warsaw,ul. Pasteura 5,02-093 Warszawa, Poland
Corresponding authors: jszczep@ifpan.edu.pl (J. Szczepkowski); marcin.gronowski@fuw.edu.pl (M. Gronowski)
------------------------------------------------------------------------------------


Potential energy curve of the ^1\Sigma^+_g states calculated with the sMRCI/5Z method; R in Angstrom [A] and E in wavenumbers[cm^-1] 

The zero of energy refers to the minimum of the Sr_2 ground state potential.
The position of all atomic asymptotes have been shifted by the experimentally determined  depth of the ground state De=1081.64 cm−1.
  
    R[A]    (1)^1\Sigma^+_g (2)^1\Sigma^+_g  (3)^1\Sigma^+_g  (4)^1\Sigma^+_g (5)^1\Sigma^+_g (6)^1\Sigma^+_g 
____________________________________________________________________________________________________________
   3.175        12522.67        21494.62        29334.37        32229.77        35225.02        --------        
   3.281         9970.90        20217.97        27277.58        30898.70        33262.63        --------        
   3.387         7818.95        19229.96        25409.29        29915.02        31764.87        --------        
   3.493         6030.92        18451.61        23894.45        29161.28        30608.86        --------        
   3.598         4565.86        17803.84        22781.97        28567.34        29753.93        --------        
   3.704         3381.69        17226.46        22072.56        28053.64        29201.63        29091.96        
   3.810         2438.05        16701.20        21717.15        27578.82        28922.32        28282.89        
   3.916         1697.62        16243.44        21634.46        27152.55        28828.74        27738.72        
   4.022         1126.92        15873.38        21743.72        26785.88        28807.90        27475.94        
   4.128          696.42        15600.77        21980.17        26480.40        28768.78        27511.12        
   4.233          380.41        15423.93        22288.22        26240.09        28748.94        27744.51        
   4.339          156.85        15335.55        22594.20        26100.48        28791.32        --------        
   4.445            7.02        15326.34        22726.71        26204.95        28899.33        --------        
   4.551          -84.93        15385.93        22670.03        26545.57        29061.21        27990.12        
   4.657         -131.77        15505.61        22581.64        26949.25        29264.35        27993.09        
   4.763         -144.38        15676.01        22503.76        27357.22        --------        --------        
   4.868         -131.44        15889.08        22443.20        27750.12        29738.42        28071.49        
   4.974          -99.96        16137.44        22399.64        28117.78        29953.26        28156.34        
   5.292           55.26        17032.01        22350.87        29010.78        30087.78        28858.08        
   5.398          115.94        17361.35        22354.79        29221.44        30077.47        29110.42        
   5.503          177.30        17698.43        22366.30        29374.66        30072.10        29352.87        
   5.609          237.95        18038.97        22384.30        29457.35        30090.99        29582.12        
   5.715          296.92        18378.99        22408.24        29467.87        30142.56        29794.83        
   5.821          353.56        18714.61        22438.00        29425.44        30214.76        29989.03        
   5.927          407.44        19041.92        22473.91        29353.27        30291.26        30163.63        
   6.033          458.32        19356.86        22516.85        29267.10        30362.89        30318.66        
   6.138          506.08        19655.01        22568.32        29176.38        30426.13        30454.19        
   6.244          550.71        19931.58        22630.41        29087.22        30480.21        30570.62        
   6.350          592.26        20181.50        22705.54        29004.00        30525.57        30668.69        
   6.456          630.75        20399.21        22795.21        28929.56        30563.18        30752.05        
  10.584         1049.95        21342.40        23432.56        30487.34        30640.41        31657.77        
