# Supplementary material for: Excited Electronic States of Sr2: Ab Initio Predictions and Experimental Observation of the 21Σu+ State
Source: J Phys Chem A. 2023 May 16;127(20):4473–82. doi: 10.1021/acs.jpca.3c02056 (PMC10226130; doi:10.1021/acs.jpca.3c02056)
Supplement: Supplementary file 3 — jp3c02056_si_003.zip [file jp3c02056_si_003.zip › Sr2_sMRCIQ5Z_s_SIGgm.txt]

Excited Electronic States of Sr2: Ab Initio Predictions and Experimental Observation of the 2^1\Sigma^+_u State
Jacek Szczepkowski^1*, Marcin Gronowski^2*, Anna Grochola^1, Wlodzimierz Jastrzebski^1,  Michal Tomza^2, Pawel Kowalczyk^3
^1 Institute of Physics, Polish Academy of Sciences, al. Lotnikow 32/46, 02-668 Warsaw, Poland
^2 Institute of Theoretical Physics, Faculty of Physics, University of Warsaw, ul. Pasteura 5,02-093 Warszawa, Poland
^3 Institute of Experimental Physics, Faculty of Physics, University of Warsaw,ul. Pasteura 5,02-093 Warszawa, Poland
Corresponding authors: jszczep@ifpan.edu.pl (J. Szczepkowski); marcin.gronowski@fuw.edu.pl (M. Gronowski)
------------------------------------------------------------------------------------


Potential energy curve of the ^1\Sigma^-_g states calculated with the sMRCI/5Z method; R in Angstrom [A] and E in wavenumbers[cm^-1] 

The zero of energy refers to the minimum of the Sr_2 ground state potential.
The position of all atomic asymptotes have been shifted by the experimentally determined  depth of the ground state De=1081.64 cm−1.
  
    R[A]    (1)^1\Sigma^-_g  (2)^1\Sigma^-_g  (3)^1\Sigma^-_g  (4)^1\Sigma^-_g 
________________________________________________________________________________
   3.175        23746.53        35073.76        35684.53        --------        
   3.281        22686.81        32348.93        33419.30        33719.06        
   3.387        21944.14        31315.09        32066.06        32347.67        
   3.493        21475.20        31086.10        31568.10        --------        
   3.598        21239.11        30376.84        31172.32        --------        
   3.704        21197.92        28424.22        29868.91        --------        
   3.810        21317.47        27863.39        29529.99        --------        
   3.916        21567.61        27502.36        29328.27        --------        
   4.022        21922.24        27317.04        29234.39        --------        
   4.128        22359.61        27283.87        29223.39        30944.35        
   4.233        22859.94        27378.37        29273.60        30838.81        
   4.339        23406.70        29368.03        30839.40        --------        
   4.445        23986.58        29496.52        30927.87        --------        
   4.551        24587.80        28197.92        29652.97        31083.02        
   4.657        25202.02        28582.38        29836.35        31290.70        
   4.763        25820.79        28992.60        30045.07        31534.95        
   4.868        26437.46        29412.76        30279.73        31805.12        
   4.974        27046.43        29827.39        30542.52        32093.51        
   5.292        28783.49        30919.48        31512.57        --------        
   5.398        29320.10        31228.65        31868.99        --------        
   5.503        29830.83        31522.74        32217.98        33630.26        
   5.609        30313.39        31806.42        32549.38        33753.53        
   5.715        30765.80        32081.52        32857.19        33870.64        
   5.821        31186.40        32348.19        33138.29        33982.75        
   5.927        31573.82        32605.81        33391.56        34091.18        
   6.033        31927.10        32853.53        33617.26        34197.13        
   6.138        32245.74        33090.45        33816.59        34301.72        
   6.244        32529.79        33315.81        33991.31        34405.76        
   6.350        32780.04        33528.94        34143.50        34509.71        
   6.456        32997.64        33729.09        34274.67        34612.48        
  10.584        34550.65        34553.29        34915.63        35824.87        
