# Supplementary material for: Excited Electronic States of Sr2: Ab Initio Predictions and Experimental Observation of the 21Σu+ State
Source: J Phys Chem A. 2023 May 16;127(20):4473–82. doi: 10.1021/acs.jpca.3c02056 (PMC10226130; doi:10.1021/acs.jpca.3c02056)
Supplement: Supplementary file 3 — jp3c02056_si_003.zip [file jp3c02056_si_003.zip › Sr2_sMRCIQ5Z_s_PIu.txt]

Excited Electronic States of Sr2: Ab Initio Predictions and Experimental Observation of the 2^1\Sigma^+_u State
Jacek Szczepkowski^1*, Marcin Gronowski^2*, Anna Grochola^1, Wlodzimierz Jastrzebski^1,  Michal Tomza^2, Pawel Kowalczyk^3
^1 Institute of Physics, Polish Academy of Sciences, al. Lotnikow 32/46, 02-668 Warsaw, Poland
^2 Institute of Theoretical Physics, Faculty of Physics, University of Warsaw, ul. Pasteura 5,02-093 Warszawa, Poland
^3 Institute of Experimental Physics, Faculty of Physics, University of Warsaw,ul. Pasteura 5,02-093 Warszawa, Poland
Corresponding authors: jszczep@ifpan.edu.pl (J. Szczepkowski); marcin.gronowski@fuw.edu.pl (M. Gronowski)
------------------------------------------------------------------------------------


Potential energy curve of the ^1\Pi_u states calculated with the sMRCI/5Z method; R in Angstrom [A] and E in wavenumbers[cm^-1] 

The zero of energy refers to the minimum of the Sr_2 ground state potential.
The position of all atomic asymptotes have been shifted by the experimentally determined  depth of the ground state De=1081.64 cm−1.
  
    R[A]       (1)^1\Pi_u      (2)^1\Pi_u      (3)^1\Pi_u      (4)^1\Pi_u      (5)^1\Pi_u      
___________________________________________________________________________________________
   3.175        21509.89        25889.70        32582.47        31531.12        --------        
   3.281        20259.05        23777.31        30816.95        30195.55        --------        
   3.387        19096.92        22290.64        29387.43        29196.96        --------        
   3.493        17963.09        21416.67        28281.84        28458.05        --------        
   3.704        16136.78        20813.83        26898.28        --------        --------        
   3.810        15529.16        20838.97        26530.71        27318.96        --------        
   3.916        15111.97        20998.24        26319.82        27183.01        --------        
   4.022        14860.86        21250.84        26228.38        27117.96        28145.56        
   4.128        14750.97        21559.12        26231.72        27084.43        27908.54        
   4.233        14758.00        21879.31        26322.72        26997.63        27572.09        
   4.339        14861.03        22161.60        26513.96        26767.12        27476.25        
   4.445        15041.97        22368.19        26816.91        26489.64        27512.16        
   4.551        15284.79        22497.16        27209.41        26245.71        27593.80        
   4.657        15576.73        22573.59        27633.55        26075.13        27703.55        
   4.763        15905.92        22620.47        27958.36        26074.42        27833.61        
   4.868        16262.55        22652.98        28021.75        26379.95        27980.11        
   4.974        16638.23        22679.85        27945.44        26851.04        28139.39        
   5.080        17025.66        22705.99        27842.71        27360.11        28307.95        
   5.186        17418.53        22734.70        27740.53        27869.15        28482.65        
   5.292        17811.67        22767.14        27645.55        28364.00        28662.37        
   5.398        18198.85        22806.46        27556.91        28799.08        28877.34        
   5.503        18575.71        22853.88        27475.32        28999.48        29297.41        
   5.609        18937.37        22911.36        27400.54        29167.94        29714.59        
   5.715        19278.96        22981.21        27332.52        29326.94        30102.89        
   5.821        19595.45        23065.83        27271.56        29475.88        30460.96        
   5.927        19882.02        23167.18        27218.74        29613.63        30789.47        
   6.033        20134.60        23285.48        27176.31        29739.33        31090.16        
   6.244        20530.98        23551.17        27146.41        29953.65        31618.05        
   6.350        20677.74        23667.73        27184.85        30043.09        31850.71        
   6.456        20795.38        23746.71        27280.68        30120.33        32064.32        
   6.668        20965.14        23782.41        27622.07        30253.77        32450.33        
   6.879        21075.55        23748.27        28042.84        30366.73        32786.17        
   7.091        21150.15        23696.98        28462.31        30475.49        33079.07        
   7.408        21221.95        23618.24        29024.68        30657.45        33441.51        
   7.938        21286.08        23502.14        29709.68        31079.73        33869.95        
   8.467        21316.46        23407.88        30101.82        31651.17        34133.07        
   8.996        21330.62        23331.53        30303.84        32291.63        34294.68        
  12.700        21327.00        23058.55        30526.25        34613.61        34733.12        
