# Supplementary material for: Excited Electronic States of Sr2: Ab Initio Predictions and Experimental Observation of the 21Σu+ State
Source: J Phys Chem A. 2023 May 16;127(20):4473–82. doi: 10.1021/acs.jpca.3c02056 (PMC10226130; doi:10.1021/acs.jpca.3c02056)
Supplement: Supplementary file 3 — jp3c02056_si_003.zip [file jp3c02056_si_003.zip › Sr2_sMRCIQ5Z_s_PIg.txt]

Excited Electronic States of Sr2: Ab Initio Predictions and Experimental Observation of the 2^1\Sigma^+_u State
Jacek Szczepkowski^1*, Marcin Gronowski^2*, Anna Grochola^1, Wlodzimierz Jastrzebski^1,  Michal Tomza^2, Pawel Kowalczyk^3
^1 Institute of Physics, Polish Academy of Sciences, al. Lotnikow 32/46, 02-668 Warsaw, Poland
^2 Institute of Theoretical Physics, Faculty of Physics, University of Warsaw, ul. Pasteura 5,02-093 Warszawa, Poland
^3 Institute of Experimental Physics, Faculty of Physics, University of Warsaw,ul. Pasteura 5,02-093 Warszawa, Poland
Corresponding authors: jszczep@ifpan.edu.pl (J. Szczepkowski); marcin.gronowski@fuw.edu.pl (M. Gronowski)
------------------------------------------------------------------------------------


Potential energy curve of the ^1\Pi_g states calculated with the sMRCI/5Z method; R in Angstrom [A] and E in wavenumbers[cm^-1] 

The zero of energy refers to the minimum of the Sr_2 ground state potential.
The position of all atomic asymptotes have been shifted by the experimentally determined  depth of the ground state De=1081.64 cm−1.
  
    R[A]        (1)^1\Pi_g      (2)^1\Pi_g      (3)^1\Pi_g      (4)^1\Pi_g      
__________________________________________________________________________
   3.175        12078.98        25905.41        33394.74        33645.48        
   3.281        10495.57        23737.91        31729.43        31899.92        
   3.387         9278.60        21957.95        30414.11        30518.77        
   3.493         8383.15        20532.93        29407.10        29454.47        
   3.598         7765.82        19423.45        28666.55        28659.16        
   3.704         7385.84        18588.23        28150.89        28084.21        
   3.810         7206.07        17987.68        27819.94        --------        
   3.916         7193.26        17585.19        27633.39        --------        
   4.022         7318.36        17348.09        27547.52        26812.33        
   4.128         7556.23        17247.63        27509.15        26480.71        
   4.233         7884.06        17257.89        27450.08        26287.63        
   4.339         8283.13        17356.79        27320.03        26266.29        
   4.445         8737.70        17525.42        27131.50        26394.26        
   4.551         9233.89        17747.11        26927.50        26615.56        
   4.657         9761.17        18008.58        26738.25        26891.62        
   4.763        10309.52        18297.47        26576.31        27197.19        
   4.868        10870.94        18603.56        26445.84        27519.82        
   4.974        11438.68        18918.06        26346.91        27851.83        
   5.080        12006.99        19233.39        26277.91        28186.49        
   5.292        13126.98        19841.95        26221.74        28826.23        
   5.503        14200.89        20389.49        26263.37        29432.67        
   5.609        14713.68        20632.10        26317.07        29701.88        
   5.715        15207.55        20851.48        26390.99        29941.93        
   5.821        15680.81        21047.05        26483.68        30153.92        
   5.927        16132.06        21219.25        26593.51        30344.70        
   6.033        16560.15        21369.36        26718.45        30523.15        
   6.138        16964.23        21499.35        26856.37        30695.89        
   6.244        17343.67        21611.51        27005.01        30865.59        
   6.350        17698.12        21708.25        27162.24        31026.64        
   6.456        18027.90        21792.50        27325.84        31137.41        
   6.668        18612.34        21928.02        27666.07        31127.25        
   6.879        19102.82        22032.39        28012.28        31072.80        
   7.091        19508.12        22114.63        28352.51        31030.95        
   7.408        19980.13        22209.56        28827.32        31037.77        
   7.938        20499.02        22320.83        29459.38        31269.99        
   8.467        20804.98        22400.39        29867.97        31736.00        
   9.525        21099.60        22519.89        30247.52        32929.01        
  12.700        21281.24        22724.68        30483.68        34563.17        
