# Supplementary material for: Excited Electronic States of Sr2: Ab Initio Predictions and Experimental Observation of the 21Σu+ State
Source: J Phys Chem A. 2023 May 16;127(20):4473–82. doi: 10.1021/acs.jpca.3c02056 (PMC10226130; doi:10.1021/acs.jpca.3c02056)
Supplement: Supplementary file 3 — jp3c02056_si_003.zip [file jp3c02056_si_003.zip › Sr2_sMRCIQ5Z_s_DELu.txt]

Excited Electronic States of Sr2: Ab Initio Predictions and Experimental Observation of the 2^1\Sigma^+_u State
Jacek Szczepkowski^1*, Marcin Gronowski^2*, Anna Grochola^1, Wlodzimierz Jastrzebski^1,  Michal Tomza^2, Pawel Kowalczyk^3
^1 Institute of Physics, Polish Academy of Sciences, al. Lotnikow 32/46, 02-668 Warsaw, Poland
^2 Institute of Theoretical Physics, Faculty of Physics, University of Warsaw, ul. Pasteura 5,02-093 Warszawa, Poland
^3 Institute of Experimental Physics, Faculty of Physics, University of Warsaw,ul. Pasteura 5,02-093 Warszawa, Poland
Corresponding authors: jszczep@ifpan.edu.pl (J. Szczepkowski); marcin.gronowski@fuw.edu.pl (M. Gronowski)
------------------------------------------------------------------------------------


Potential energy curve of the ^1\Delta_u states calculated with the sMRCI/5Z method; R in Angstrom [A] and E in wavenumbers[cm^-1] 

The zero of energy refers to the minimum of the Sr_2 ground state potential.
The position of all atomic asymptotes have been shifted by the experimentally determined  depth of the ground state De=1081.64 cm−1.
  
    R[A]    (1)^1\Delta_u   
______________________________________________________________
   3.175        22152.18        
   3.281        20411.90        
   3.387        19017.05        
   3.493        17932.08        
   3.598        17119.07        
   3.704        16540.14        
   3.810        16159.59        
   3.916        15944.53        
   4.022        15865.67        
   4.128        15897.36        
   4.233        16016.21        
   4.339        16202.33        
   4.445        16438.68        
   4.551        16710.19        
   4.657        17005.42        
   4.763        17313.34        
   4.868        17625.28        
   4.974        17934.07        
   5.080        18233.93        
   5.292        18790.78        
   5.398        19042.29        
   5.503        19274.07        
   5.609        19485.80        
   5.715        19677.83        
   5.821        19850.96        
   5.927        20006.29        
   6.033        20145.12        
   6.138        20268.82        
   6.244        20378.85        
   6.350        20476.58        
   6.456        20563.00        
   6.668        20708.20        
   6.879        20822.75        
   7.091        20913.64        
   7.408        21015.87        
   7.938        21126.27        
   8.467        21191.78        
