# Supplementary material for: Excited Electronic States of Sr2: Ab Initio Predictions and Experimental Observation of the 21Σu+ State
Source: J Phys Chem A. 2023 May 16;127(20):4473–82. doi: 10.1021/acs.jpca.3c02056 (PMC10226130; doi:10.1021/acs.jpca.3c02056)
Supplement: Supplementary file 3 — jp3c02056_si_003.zip [file jp3c02056_si_003.zip › Sr2_sMRCIQ5Z_s_DELg.txt]

Excited Electronic States of Sr2: Ab Initio Predictions and Experimental Observation of the 2^1\Sigma^+_u State
Jacek Szczepkowski^1*, Marcin Gronowski^2*, Anna Grochola^1, Wlodzimierz Jastrzebski^1,  Michal Tomza^2, Pawel Kowalczyk^3
^1 Institute of Physics, Polish Academy of Sciences, al. Lotnikow 32/46, 02-668 Warsaw, Poland
^2 Institute of Theoretical Physics, Faculty of Physics, University of Warsaw, ul. Pasteura 5,02-093 Warszawa, Poland
^3 Institute of Experimental Physics, Faculty of Physics, University of Warsaw,ul. Pasteura 5,02-093 Warszawa, Poland
Corresponding authors: jszczep@ifpan.edu.pl (J. Szczepkowski); marcin.gronowski@fuw.edu.pl (M. Gronowski)
------------------------------------------------------------------------------------


Potential energy curve of the ^1\Delta_g states calculated with the sMRCI/5Z method; R in Angstrom [A] and E in wavenumbers[cm^-1] 

The zero of energy refers to the minimum of the Sr_2 ground state potential.
The position of all atomic asymptotes have been shifted by the experimentally determined  depth of the ground state De=1081.64 cm−1.
  
    R[A]    (1)^1\Delta_g   (2)^1\Delta_g   (3)^1\Delta_g   
______________________________________________________________
   3.175        18841.05        29604.17        32771.20        
   3.281        17776.30        28297.55        30636.06        
   3.387        17046.74        27308.02        28728.40        
   3.493        16599.35        26591.82        27161.32        
   3.598        16385.31        26107.26        25910.40        
   3.704        16359.30        25816.11        24935.43        
   3.810        16480.20        25684.18        24196.08        
   3.916        16711.20        25680.79        23655.20        
   4.022        17019.92        25769.51        23291.10        
   4.128        17378.39        25688.06        23318.38        
   4.233        17760.92        25562.32        23570.95        
   4.339        18146.49        25524.33        23884.47        
   4.445        18518.07        25565.53        24242.75        
   4.551        18861.68        25676.48        24633.70        
   4.657        19169.76        25850.07        25047.57        
   4.763        19437.83        26076.91        25473.86        
   4.868        19666.94        26346.50        25903.51        
   4.974        19861.46        26646.94        26328.78        
   5.292        20292.01        27620.90        27528.92        
   5.398        20399.66        27938.83        27895.65        
   5.503        20494.71        28241.99        28246.48        
   5.609        20579.12        28525.73        28583.56        
   5.715        20654.44        28786.78        28909.47        
   5.821        20721.90        29023.19        29226.64        
   5.927        20782.42        29234.26        29536.91        
   6.033        20836.76        29420.37        29841.39        
   6.138        20885.56        29582.78        30140.45        
   6.244        20929.42        29723.35        30433.79        
   6.350        20968.82        29844.25        30720.70        
   6.456        21003.80        29947.84        30999.50        
  10.584        21313.65        30543.61        --------        
