# Supplementary material for: Excited Electronic States of Sr2: Ab Initio Predictions and Experimental Observation of the 21Σu+ State
Source: J Phys Chem A. 2023 May 16;127(20):4473–82. doi: 10.1021/acs.jpca.3c02056 (PMC10226130; doi:10.1021/acs.jpca.3c02056)
Supplement: Supplementary file 3 — jp3c02056_si_003.zip [file jp3c02056_si_003.zip › Sr2_sMRCIQ5Z_q_SIGup.txt]

Excited Electronic States of Sr2: Ab Initio Predictions and Experimental Observation of the 2^1\Sigma^+_u State
Jacek Szczepkowski^1*, Marcin Gronowski^2*, Anna Grochola^1, Wlodzimierz Jastrzebski^1,  Michal Tomza^2, Pawel Kowalczyk^3
^1 Institute of Physics, Polish Academy of Sciences, al. Lotnikow 32/46, 02-668 Warsaw, Poland
^2 Institute of Theoretical Physics, Faculty of Physics, University of Warsaw, ul. Pasteura 5,02-093 Warszawa, Poland
^3 Institute of Experimental Physics, Faculty of Physics, University of Warsaw,ul. Pasteura 5,02-093 Warszawa, Poland
Corresponding authors: jszczep@ifpan.edu.pl (J. Szczepkowski); marcin.gronowski@fuw.edu.pl (M. Gronowski)
------------------------------------------------------------------------------------


Potential energy curve of the ^5\Sigma^+_u states calculated with the sMRCI/5Z method; R in Angstrom [A] and E in wavenumbers[cm^-1] 

The zero of energy refers to the minimum of the Sr_2 ground state potential.
The position of all atomic asymptotes have been shifted by the experimentally determined  depth of the ground state De=1081.64 cm−1.
  
    R[A]    (1)^5\Sigma^+_u (2)^5\Sigma^+_u 
______________________________________________________________
   3.175        33393.14        41985.92        
   3.281        31992.63        39575.86        
   3.387        30819.97        37583.82        
   3.493        29854.28        35955.61        
   3.598        29077.00        34640.60        
   3.704        28469.12        33594.08        
   3.810        28011.36        32777.39        
   3.916        27684.49        32156.45        
   4.022        27470.46        31701.69        
   4.128        27354.16        31388.34        
   4.233        27320.17        31192.80        
   4.339        27354.04        31093.46        
   4.445        27444.33        31072.28        
   4.551        27580.60        31112.94        
   4.657        27755.41        31202.91        
   4.763        27960.68        31329.64        
   4.868        28189.95        31483.00        
   4.974        28437.46        31654.30        
   5.080        28698.24        31836.30        
   5.292        29243.52        32210.41        
   5.398        29519.89        32393.47        
   5.503        29794.95        32569.95        
   5.609        30066.23        32737.92        
   5.715        30331.64        32896.12        
   5.821        30589.49        33043.83        
   5.927        30838.35        33180.77        
   6.033        31077.16        33306.96        
   6.138        31305.12        33422.72        
   6.244        31521.69        33528.48        
   6.350        31726.58        33624.85        
   6.456        31918.90        33711.90        
   6.668        32270.43        33863.51        
   6.879        32577.60        33988.04        
   7.091        32844.40        34090.57        
   7.408        33176.97        34210.91        
   7.938        33589.07        34349.77        
   8.467        33873.23        34440.04        
   8.996        34071.65        34501.51        
  12.700        34550.66        34655.46        
