# Supplementary material for: Excited Electronic States of Sr2: Ab Initio Predictions and Experimental Observation of the 21Σu+ State
Source: J Phys Chem A. 2023 May 16;127(20):4473–82. doi: 10.1021/acs.jpca.3c02056 (PMC10226130; doi:10.1021/acs.jpca.3c02056)
Supplement: Supplementary file 3 — jp3c02056_si_003.zip [file jp3c02056_si_003.zip › Sr2_sMRCIQ5Z_q_SIGum.txt]

Excited Electronic States of Sr2: Ab Initio Predictions and Experimental Observation of the 2^1\Sigma^+_u State
Jacek Szczepkowski^1*, Marcin Gronowski^2*, Anna Grochola^1, Wlodzimierz Jastrzebski^1,  Michal Tomza^2, Pawel Kowalczyk^3
^1 Institute of Physics, Polish Academy of Sciences, al. Lotnikow 32/46, 02-668 Warsaw, Poland
^2 Institute of Theoretical Physics, Faculty of Physics, University of Warsaw, ul. Pasteura 5,02-093 Warszawa, Poland
^3 Institute of Experimental Physics, Faculty of Physics, University of Warsaw,ul. Pasteura 5,02-093 Warszawa, Poland
Corresponding authors: jszczep@ifpan.edu.pl (J. Szczepkowski); marcin.gronowski@fuw.edu.pl (M. Gronowski)
------------------------------------------------------------------------------------


Potential energy curve of the ^5\Sigma^-_u states calculated with the sMRCI/5Z method; R in Angstrom [A] and E in wavenumbers[cm^-1] 

The zero of energy refers to the minimum of the Sr_2 ground state potential.
The position of all atomic asymptotes have been shifted by the experimentally determined  depth of the ground state De=1081.64 cm−1.
  
    R[A]    (1)^5\Sigma^-_u (2)^5\Sigma^-_u (3)^5\Sigma^-_u 
______________________________________________________________
   3.175        24028.76        34355.51        40155.91        
   3.281        22922.16        33069.61        38939.05        
   3.387        22116.42        32016.68        38034.86        
   3.493        21564.21        31174.40        37394.68        
   3.598        21226.34        30523.10        36343.76        
   3.704        21068.87        30042.88        35248.64        
   3.810        21061.98        29713.40        34356.34        
   3.916        21179.26        29513.90        33642.34        
   4.022        21397.54        29424.13        33082.83        
   4.128        21697.76        29426.36        32657.38        
   4.233        22060.93        29502.34        32345.77        
   4.339        22470.77        29633.91        32129.71        
   4.445        22914.22        29806.23        31993.78        
   4.551        23379.66        30005.28        31924.33        
   4.657        23858.06        30221.39        31910.25        
   4.763        24340.77        30444.39        31940.82        
   4.868        24820.79        30667.20        32007.07        
   4.974        25292.13        30884.94        32100.97        
   5.080        25749.78        31094.92        32215.67        
   5.292        26608.51        31490.40        32484.69        
   5.398        27003.33        31676.40        32628.70        
   5.503        27372.39        31856.93        32773.97        
   5.609        27714.42        32033.50        32917.65        
   5.715        28028.81        32207.35        33057.44        
   5.821        28315.52        32379.20        33191.62        
   5.927        28575.04        32549.30        33318.98        
   6.033        28808.31        32717.40        33438.71        
   6.138        29016.67        32882.86        33550.40        
   6.244        29201.73        33044.73        33653.92        
   6.350        29365.30        33201.89        33749.38        
   6.456        29509.42        33352.97        33836.27        
   6.668        29746.17        33633.36        33989.86        
   6.879        29926.81        33878.78        34117.48        
   7.091        30064.01        34086.08        34223.45        
   7.408        30210.34        34326.41        34348.47        
   7.938        30353.78        34492.48        34574.77        
   8.467        30428.74        34583.57        34700.32        
   8.996        30469.76        34641.58        34760.74        
  12.700        30531.16        34734.16        34785.72        
