# Supplementary material for: Excited Electronic States of Sr2: Ab Initio Predictions and Experimental Observation of the 21Σu+ State
Source: J Phys Chem A. 2023 May 16;127(20):4473–82. doi: 10.1021/acs.jpca.3c02056 (PMC10226130; doi:10.1021/acs.jpca.3c02056)
Supplement: Supplementary file 3 — jp3c02056_si_003.zip [file jp3c02056_si_003.zip › Sr2_sMRCIQ5Z_q_SIGgp.txt]

Excited Electronic States of Sr2: Ab Initio Predictions and Experimental Observation of the 2^1\Sigma^+_u State
Jacek Szczepkowski^1*, Marcin Gronowski^2*, Anna Grochola^1, Wlodzimierz Jastrzebski^1,  Michal Tomza^2, Pawel Kowalczyk^3
^1 Institute of Physics, Polish Academy of Sciences, al. Lotnikow 32/46, 02-668 Warsaw, Poland
^2 Institute of Theoretical Physics, Faculty of Physics, University of Warsaw, ul. Pasteura 5,02-093 Warszawa, Poland
^3 Institute of Experimental Physics, Faculty of Physics, University of Warsaw,ul. Pasteura 5,02-093 Warszawa, Poland
Corresponding authors: jszczep@ifpan.edu.pl (J. Szczepkowski); marcin.gronowski@fuw.edu.pl (M. Gronowski)
------------------------------------------------------------------------------------


Potential energy curve of the ^5\Sigma^+_g states calculated with the sMRCI/5Z method; R in Angstrom [A] and E in wavenumbers[cm^-1] 

The zero of energy refers to the minimum of the Sr_2 ground state potential.
The position of all atomic asymptotes have been shifted by the experimentally determined  depth of the ground state De=1081.64 cm−1.
  
    R[A]    (1)^5\Sigma^+_g (2)^5\Sigma^+_g (3)^5\Sigma^+_g (4)^5\Sigma^+_g 
____________________________________________________________________________
   3.175        38785.15        46419.19        43772.14        44946.57        
   3.281        37002.58        45208.80        42649.36        43736.94        
   3.387        35500.61        43977.82        41731.91        42904.27        
   3.493        34254.29        43569.30        41064.86        41676.03        
   3.598        33236.83        42678.79        40480.53        --------        
   3.704        32419.98        41486.21        39504.64        40203.23        
   3.810        31775.80        40197.16        38787.92        39514.67        
   3.916        31277.39        39018.43        38171.09        38952.05        
   4.022        30900.01        37976.75        37629.57        38261.68        
   4.128        30622.96        37070.21        37164.05        37704.55        
   4.233        30426.21        36287.36        36774.14        37950.53        
   4.339        30291.32        35613.36        36452.40        37758.07        
   4.445        30203.94        35034.59        36189.91        37590.49        
   4.551        30151.80        34538.09        35976.50        37461.27        
   4.657        30125.94        34112.83        35804.16        37377.64        
   4.763        30118.17        33748.04        35664.24        37332.14        
   4.868        30122.50        33434.54        35550.19        37315.10        
   4.974        30134.37        33164.23        35456.80        37316.09        
   5.080        30150.42        32930.14        35380.04        37324.64        
   5.292        30186.64        32547.84        35265.66        37331.82        
   5.398        30203.96        32389.77        35222.16        37317.12        
   5.503        30219.90        32248.92        35185.85        37286.41        
   5.609        30234.19        32122.43        35155.43        37238.44        
   5.715        30246.75        32007.96        35129.82        37173.24        
   5.821        30257.65        31903.68        35108.10        37092.26        
   5.927        30267.04        31808.12        35089.55        36998.00        
   6.033        30275.10        31720.17        35073.52        36893.95        
   6.138        30282.04        31638.95        35059.52        36783.74        
   6.244        30288.08        31563.80        35047.13        36670.86        
   6.350        30293.43        31494.16        35036.03        36558.26        
   6.456        30298.12        31429.40        35025.10        36447.25        
   6.668        30307.04        31314.23        35007.42        36241.74        
   6.879        30315.78        31215.53        34991.91        36060.26        
   7.091        30325.20        31131.26        34978.26        35904.51        
   7.408        30341.01        31027.36        34959.06        35713.18        
   7.938        30372.24        30900.64        34931.07        35483.43        
   8.467        30406.09        30814.04        34907.01        35327.75        
   8.996        30437.79        30753.10        34886.10        35217.02        
   9.525        30464.41        30708.81        34867.82        35134.50        
