# Supplementary material for: Excited Electronic States of Sr2: Ab Initio Predictions and Experimental Observation of the 21Σu+ State
Source: J Phys Chem A. 2023 May 16;127(20):4473–82. doi: 10.1021/acs.jpca.3c02056 (PMC10226130; doi:10.1021/acs.jpca.3c02056)
Supplement: Supplementary file 3 — jp3c02056_si_003.zip [file jp3c02056_si_003.zip › Sr2_sMRCIQ5Z_q_SIGgm.txt]

Excited Electronic States of Sr2: Ab Initio Predictions and Experimental Observation of the 2^1\Sigma^+_u State
Jacek Szczepkowski^1*, Marcin Gronowski^2*, Anna Grochola^1, Wlodzimierz Jastrzebski^1,  Michal Tomza^2, Pawel Kowalczyk^3
^1 Institute of Physics, Polish Academy of Sciences, al. Lotnikow 32/46, 02-668 Warsaw, Poland
^2 Institute of Theoretical Physics, Faculty of Physics, University of Warsaw, ul. Pasteura 5,02-093 Warszawa, Poland
^3 Institute of Experimental Physics, Faculty of Physics, University of Warsaw,ul. Pasteura 5,02-093 Warszawa, Poland
Corresponding authors: jszczep@ifpan.edu.pl (J. Szczepkowski); marcin.gronowski@fuw.edu.pl (M. Gronowski)
------------------------------------------------------------------------------------


Potential energy curve of the ^5\Sigma^-_g states calculated with the sMRCI/5Z method; R in Angstrom [A] and E in wavenumbers[cm^-1] 

The zero of energy refers to the minimum of the Sr_2 ground state potential.
The position of all atomic asymptotes have been shifted by the experimentally determined  depth of the ground state De=1081.64 cm−1.
  
    R[A]    (1)^5\Sigma^-_g 
______________________________________________________________
   3.175        31081.80        
   3.281        30335.24        
   3.387        29747.08        
   3.493        29231.01        
   3.598        28721.21        
   3.704        28225.01        
   3.810        27816.24        
   3.916        27528.33        
   4.022        27359.38        
   4.128        27297.63        
   4.233        27326.98        
   4.339        27430.98        
   4.445        27595.89        
   4.551        27809.14        
   4.657        28060.81        
   4.763        28341.22        
   4.868        28642.43        
   4.974        28957.62        
   5.080        29280.95        
   5.292        29933.57        
   5.398        30254.75        
   5.503        30568.56        
   5.609        30872.68        
   5.715        31165.20        
   5.821        31444.59        
   5.927        31709.72        
   6.033        31959.67        
   6.138        32193.86        
   6.244        32411.94        
   6.350        32613.86        
   6.456        32799.20        
   6.668        33124.78        
   6.879        33393.22        
   7.091        33611.86        
   7.408        33862.26        
   7.938        34134.14        
   8.467        34295.92        
   8.996        34397.64        
   9.525        34465.72        
