# Supplementary material for: Excited Electronic States of Sr2: Ab Initio Predictions and Experimental Observation of the 21Σu+ State
Source: J Phys Chem A. 2023 May 16;127(20):4473–82. doi: 10.1021/acs.jpca.3c02056 (PMC10226130; doi:10.1021/acs.jpca.3c02056)
Supplement: Supplementary file 3 — jp3c02056_si_003.zip [file jp3c02056_si_003.zip › Sr2_sMRCIQ5Z_q_PIu.txt]

Excited Electronic States of Sr2: Ab Initio Predictions and Experimental Observation of the 2^1\Sigma^+_u State
Jacek Szczepkowski^1*, Marcin Gronowski^2*, Anna Grochola^1, Wlodzimierz Jastrzebski^1,  Michal Tomza^2, Pawel Kowalczyk^3
^1 Institute of Physics, Polish Academy of Sciences, al. Lotnikow 32/46, 02-668 Warsaw, Poland
^2 Institute of Theoretical Physics, Faculty of Physics, University of Warsaw, ul. Pasteura 5,02-093 Warszawa, Poland
^3 Institute of Experimental Physics, Faculty of Physics, University of Warsaw,ul. Pasteura 5,02-093 Warszawa, Poland
Corresponding authors: jszczep@ifpan.edu.pl (J. Szczepkowski); marcin.gronowski@fuw.edu.pl (M. Gronowski)
------------------------------------------------------------------------------------


Potential energy curve of the ^5\Pi_u states calculated with the sMRCI/5Z method; R in Angstrom [A] and E in wavenumbers[cm^-1] 

The zero of energy refers to the minimum of the Sr_2 ground state potential.
The position of all atomic asymptotes have been shifted by the experimentally determined  depth of the ground state De=1081.64 cm−1.
  
    R[A]    (1)^5\Pi_u      (2)^5\Pi_u      (3)^5\Pi_u      (4)^5\Pi_u      (5)^5\Pi_u      
_________________________________________________________________________________________
   3.175        36642.91        38333.21        39809.80        41894.23        42452.79        
   3.281        36010.79        36404.19        38538.31        39963.81        41117.19        
   3.387        35638.35        34828.11        37235.64        38165.17        39279.47        
   3.493        35439.22        33607.57        36072.91        36414.27        37646.16        
   3.598        35011.58        33062.64        34757.10        35116.91        36445.02        
   3.704        34302.64        33117.41        33336.78        34367.08        35544.52        
   3.810        33720.37        31996.34        33462.77        33802.62        34880.97        
   3.916        33269.44        30937.80        33397.95        33750.10        34480.75        
   4.022        32634.67        30362.48        33128.39        33738.84        34593.25        
   4.128        31889.04        30159.98        32972.45        33548.97        35046.39        
   4.233        31260.96        30061.93        32909.12        33399.95        35567.19        
   4.339        30742.98        30038.25        32918.84        33311.18        36062.62        
   4.445        30320.95        30072.36        32985.54        33274.88        36372.28        
   4.551        29981.34        30149.88        33093.86        33279.17        36411.29        
   4.657        29712.85        30261.93        33233.19        33315.76        36386.21        
   4.763        29504.72        30398.14        33374.67        33391.22        36373.55        
   4.868        29347.85        30550.84        33448.50        33558.31        36382.86        
   4.974        29234.29        30713.83        33531.32        33726.32        36409.84        
   5.080        29157.12        30882.13        33618.39        33888.72        36444.89        
   5.186        29110.28        31051.89        33706.25        34040.82        36474.77        
   5.292        29088.93        31221.32        33793.14        34180.46        36485.22        
   5.398        29087.77        31386.34        33875.85        34304.55        36460.73        
   5.503        29103.24        31546.69        33954.13        34413.80        36400.54        
   5.609        29131.99        31701.47        34027.38        34508.82        36314.44        
   5.715        29171.15        31850.30        34095.35        34590.76        36215.81        
   5.821        29218.26        31993.09        34158.04        34660.98        36114.88        
   5.927        29271.29        32129.92        34215.57        34720.83        36017.64        
   6.033        29328.44        32261.01        34268.14        34771.61        35927.02        
   6.138        29388.27        32386.65        34316.04        34814.50        35844.15        
   6.244        29449.54        32507.16        34359.56        34850.52        35769.20        
   6.350        29511.26        32622.84        34399.03        34880.61        35701.84        
   6.456        29572.16        32733.44        34434.29        34905.25        35639.94        
   6.668        29691.30        32942.88        34495.75        34942.41        35538.00        
   6.879        29802.67        33136.19        34545.76        34966.28        35456.12        
   7.091        29904.33        33314.21        34586.50        34980.46        35390.21        
   7.408        30036.26        33551.64        34632.92        34988.23        35311.14        
   7.938        30204.17        33870.77        34682.96        34980.28        35215.09        
   8.467        30318.24        34102.01        34711.06        34960.07        35144.51        
   8.996        30393.38        34262.98        34726.26        34936.09        35088.36        
   9.525        30442.26        34373.78        34734.09        34912.36        35041.65        
