# Supplementary material for: Excited Electronic States of Sr2: Ab Initio Predictions and Experimental Observation of the 21Σu+ State
Source: J Phys Chem A. 2023 May 16;127(20):4473–82. doi: 10.1021/acs.jpca.3c02056 (PMC10226130; doi:10.1021/acs.jpca.3c02056)
Supplement: Supplementary file 3 — jp3c02056_si_003.zip [file jp3c02056_si_003.zip › Sr2_sMRCIQ5Z_q_PIg.txt]

Excited Electronic States of Sr2: Ab Initio Predictions and Experimental Observation of the 2^1\Sigma^+_u State
Jacek Szczepkowski^1*, Marcin Gronowski^2*, Anna Grochola^1, Wlodzimierz Jastrzebski^1,  Michal Tomza^2, Pawel Kowalczyk^3
^1 Institute of Physics, Polish Academy of Sciences, al. Lotnikow 32/46, 02-668 Warsaw, Poland
^2 Institute of Theoretical Physics, Faculty of Physics, University of Warsaw, ul. Pasteura 5,02-093 Warszawa, Poland
^3 Institute of Experimental Physics, Faculty of Physics, University of Warsaw,ul. Pasteura 5,02-093 Warszawa, Poland
Corresponding authors: jszczep@ifpan.edu.pl (J. Szczepkowski); marcin.gronowski@fuw.edu.pl (M. Gronowski)
------------------------------------------------------------------------------------


Potential energy curve of the ^5\Pi_g states calculated with the sMRCI/5Z method; R in Angstrom [A] and E in wavenumbers[cm^-1] 

The zero of energy refers to the minimum of the Sr_2 ground state potential.
The position of all atomic asymptotes have been shifted by the experimentally determined  depth of the ground state De=1081.64 cm−1.
  
    R[A]    (1)^5\Pi_g      (2)^5\Pi_g      (3)^5\Pi_g      (4)^5\Pi_g      (5)^5\Pi_g      
__________________________________________________________________________________________
   3.175        32146.57        31433.40        31527.98        34638.77        37830.81        
   3.281        29965.39        29947.28        30424.38        33449.71        36648.64        
   3.387        28009.47        28919.28        29557.66        32538.40        35789.77        
   3.493        26378.33        28176.15        28898.11        31845.67        35207.28        
   3.598        25062.17        27649.85        28421.21        31333.18        34861.83        
   3.704        24026.53        27301.40        28104.42        30971.72        34272.26        
   3.810        23233.80        27101.31        27926.52        30736.95        33339.54        
   3.916        22648.59        27024.20        27867.34        30606.48        32594.97        
   4.022        22239.54        27047.24        27908.10        30557.87        32019.51        
   4.128        21980.30        27151.41        28033.10        30566.19        31603.85        
   4.233        21845.72        27317.32        28226.26        30593.42        31352.27        
   4.339        21814.33        27526.64        28472.22        30594.65        31278.73        
   4.445        21868.48        27764.03        28758.68        30572.26        31355.88        
   4.551        21992.83        28015.49        29073.92        30570.10        31517.20        
   4.657        22174.64        28271.18        29409.96        30613.31        31720.31        
   4.763        22402.50        28522.32        29757.55        30705.57        31942.33        
   4.868        22666.80        28764.23        30109.42        30841.59        32170.92        
   5.080        23272.72        29217.29        30801.66        31206.14        32618.50        
   5.292        23939.62        29641.96        31447.90        31625.22        33025.48        
   5.398        24282.99        29848.35        31744.79        31833.09        33207.46        
   5.503        24627.68        30052.67        32021.57        32032.89        33374.31        
   5.609        24970.46        30255.61        32221.55        32277.14        33525.99        
   5.715        25308.57        30457.37        32397.51        32511.11        33662.99        
   5.821        25639.70        30657.86        32560.29        32723.73        33786.07        
   5.927        25961.89        30856.75        32710.12        32915.69        33896.13        
   6.033        26273.53        31053.62        32847.76        33088.08        33994.20        
   6.138        26573.33        31247.97        32974.22        33242.24        34081.30        
   6.244        26860.26        31439.23        33090.66        33379.68        34158.49        
   6.350        27133.54        31626.84        33198.26        33501.93        34226.74        
   6.456        27392.31        31808.82        33297.94        33610.31        34286.64        
   6.668        27866.74        32160.75        33478.65        33792.35        34386.63        
   6.879        28282.60        32488.55        33639.84        33936.19        34464.19        
   7.091        28641.92        32788.20        33787.07        34050.60        34524.47        
   7.408        29082.88        33174.70        33988.25        34180.70        34589.94        
   7.938        29601.68        33647.03        34278.85        34325.18        34656.03        
   8.467        29925.59        33944.80        34416.37        34497.42        34691.30        
   8.996        30126.23        34135.50        34477.76        34634.93        34711.25        
   9.525        30252.30        34264.37        34521.62        34704.02        34729.98        
  10.584        30387.78        34422.46        34580.11        34724.52        34778.08        
