# Supplementary material for: Excited Electronic States of Sr2: Ab Initio Predictions and Experimental Observation of the 21Σu+ State
Source: J Phys Chem A. 2023 May 16;127(20):4473–82. doi: 10.1021/acs.jpca.3c02056 (PMC10226130; doi:10.1021/acs.jpca.3c02056)
Supplement: Supplementary file 3 — jp3c02056_si_003.zip [file jp3c02056_si_003.zip › Sr2_sMRCIQ5Z_q_DELu.txt]

Excited Electronic States of Sr2: Ab Initio Predictions and Experimental Observation of the 2^1\Sigma^+_u State
Jacek Szczepkowski^1*, Marcin Gronowski^2*, Anna Grochola^1, Wlodzimierz Jastrzebski^1,  Michal Tomza^2, Pawel Kowalczyk^3
^1 Institute of Physics, Polish Academy of Sciences, al. Lotnikow 32/46, 02-668 Warsaw, Poland
^2 Institute of Theoretical Physics, Faculty of Physics, University of Warsaw, ul. Pasteura 5,02-093 Warszawa, Poland
^3 Institute of Experimental Physics, Faculty of Physics, University of Warsaw,ul. Pasteura 5,02-093 Warszawa, Poland
Corresponding authors: jszczep@ifpan.edu.pl (J. Szczepkowski); marcin.gronowski@fuw.edu.pl (M. Gronowski)
------------------------------------------------------------------------------------


Potential energy curve of the ^5\Delta_u states calculated with the sMRCI/5Z method; R in Angstrom [A] and E in wavenumbers[cm^-1] 

The zero of energy refers to the minimum of the Sr_2 ground state potential.
The position of all atomic asymptotes have been shifted by the experimentally determined  depth of the ground state De=1081.64 cm−1.
  
    R[A]    (1)^5\Delta_u   
______________________________________________________________
   3.175        32477.05        
   3.281        31205.33        
   3.387        30163.97        
   3.493        29330.37        
   3.598        28684.92        
   3.704        28207.98        
   3.810        27879.74        
   3.916        27680.50        
   4.022        27591.39        
   4.128        27596.33        
   4.233        27678.80        
   4.339        27822.93        
   4.445        28015.92        
   4.551        28246.23        
   4.657        28504.90        
   4.763        28783.16        
   4.868        29073.97        
   4.974        29371.34        
   5.080        29670.43        
   5.292        30259.34        
   5.398        30542.74        
   5.503        30816.14        
   5.609        31078.24        
   5.715        31328.10        
   5.821        31565.13        
   5.927        31788.97        
   6.033        31999.50        
   6.138        32196.79        
   6.244        32381.06        
   6.350        32552.64        
   6.456        32711.22        
   6.668        32995.31        
   6.879        33237.06        
   7.091        33441.76        
   7.408        33688.84        
   7.938        33979.87        
   8.467        34168.67        
   8.996        34294.44        
  12.700        34593.91        
