# Supplementary material for: Excited Electronic States of Sr2: Ab Initio Predictions and Experimental Observation of the 21Σu+ State
Source: J Phys Chem A. 2023 May 16;127(20):4473–82. doi: 10.1021/acs.jpca.3c02056 (PMC10226130; doi:10.1021/acs.jpca.3c02056)
Supplement: Supplementary file 3 — jp3c02056_si_003.zip [file jp3c02056_si_003.zip › Sr2_sMRCIQ5Z_q_DELg.txt]

Excited Electronic States of Sr2: Ab Initio Predictions and Experimental Observation of the 2^1\Sigma^+_u State
Jacek Szczepkowski^1*, Marcin Gronowski^2*, Anna Grochola^1, Wlodzimierz Jastrzebski^1,  Michal Tomza^2, Pawel Kowalczyk^3
^1 Institute of Physics, Polish Academy of Sciences, al. Lotnikow 32/46, 02-668 Warsaw, Poland
^2 Institute of Theoretical Physics, Faculty of Physics, University of Warsaw, ul. Pasteura 5,02-093 Warszawa, Poland
^3 Institute of Experimental Physics, Faculty of Physics, University of Warsaw,ul. Pasteura 5,02-093 Warszawa, Poland
Corresponding authors: jszczep@ifpan.edu.pl (J. Szczepkowski); marcin.gronowski@fuw.edu.pl (M. Gronowski)
------------------------------------------------------------------------------------


Potential energy curve of the ^5\Delta_g states calculated with the sMRCI/5Z method; R in Angstrom [A] and E in wavenumbers[cm^-1] 

The zero of energy refers to the minimum of the Sr_2 ground state potential.
The position of all atomic asymptotes have been shifted by the experimentally determined  depth of the ground state De=1081.64 cm−1.
  
    R[A]    (1)^5\Delta_g   (2)^5\Delta_g   (3)^5\Delta_g   
______________________________________________________________
   3.175        37165.30        35633.34        42311.45        
   3.281        35825.15        34663.92        41535.11        
   3.387        34466.05        34276.42        40888.40        
   3.493        33295.19        34186.88        40217.88        
   3.598        32335.40        34301.19        39345.03        
   3.704        31570.47        34567.17        38603.48        
   3.810        30976.25        34942.08        37963.66        
   3.916        30527.25        35380.47        37354.48        
   4.022        30199.21        35805.22        36752.04        
   4.128        29971.54        35894.26        36416.71        
   4.233        29824.11        35440.80        36478.75        
   4.339        29738.24        34970.54        36479.59        
   4.445        29699.31        34561.78        36350.42        
   4.551        29694.78        34219.12        36102.79        
   4.657        29715.29        33938.55        35904.13        
   4.763        29752.45        33713.17        35745.56        
   4.868        29800.04        33536.08        35618.87        
   4.974        29853.32        33400.54        35517.63        
   5.080        29908.82        33300.50        35436.89        
   5.292        30017.66        33186.34        35323.04        
   5.398        30068.19        33162.31        35282.70        
   5.503        30115.25        33155.41        35250.76        
   5.609        30158.60        33162.61        35225.51        
   5.715        30198.20        33181.27        35205.56        
   5.821        30234.16        33209.15        35189.72        
   5.927        30266.69        33244.31        35177.06        
   6.033        30296.00        33285.11        35166.79        
   6.138        30322.37        33330.17        35158.30        
   6.244        30346.04        33378.32        35151.09        
   6.350        30367.28        33428.59        35144.79        
   6.456        30386.27        33479.26        35138.11        
   6.668        30418.63        33583.91        35127.89        
   6.879        30444.63        33687.04        35118.01        
   7.091        30465.56        33786.27        35108.26        
   7.408        30489.37        33922.88        35091.81        
   7.938        30514.94        34114.60        35061.77        
   8.467        30529.32        34262.23        35029.96        
   8.996        30537.16        34372.61        34998.39        
   9.525        30541.26        34454.12        34968.56        
