# Supplementary material for: Excited Electronic States of Sr2: Ab Initio Predictions and Experimental Observation of the 21Σu+ State
Source: J Phys Chem A. 2023 May 16;127(20):4473–82. doi: 10.1021/acs.jpca.3c02056 (PMC10226130; doi:10.1021/acs.jpca.3c02056)
Supplement: Supplementary file 4 — jp3c02056_si_004.txt [file jp3c02056_si_004.txt]

Excited Electronic States of Sr2: Ab Initio Predictions and Experimental Observation of the 2^1\Sigma^+_u State
Jacek Szczepkowski^1*, Marcin Gronowski^2*, Anna Grochola^1, Wlodzimierz Jastrzebski^1,  Michal Tomza^2, Pawel Kowalczyk^3
^1 Institute of Physics, Polish Academy of Sciences, al. Lotnikow 32/46, 02-668 Warsaw, Poland
^2 Institute of Theoretical Physics, Faculty of Physics, University of Warsaw, ul. Pasteura 5,02-093 Warszawa, Poland
^3 Institute of Experimental Physics, Faculty of Physics, University of Warsaw,ul. Pasteura 5,02-093 Warszawa, Poland
Corresponding authors: jszczep@ifpan.edu.pl (J. Szczepkowski); marcin.gronowski@fuw.edu.pl (M. Gronowski)
------------------------------------------------------------------------------------

Experimental energies E (in cm-1) of the observed rovibrational levels 
in the 2^1Sigma^+_u state. All levels relate to the main isotopologue ^88Sr_2
LABEL 1- levels asigned to 2^1Sigma^+_u and used in the subsequent fits
LABEL 3- perturbed energy levels 

   v'   J'      E      Label
-----------------------------------
   13  109   18694.15    1
   13  111   18703.32    1
   14  109   18769.08    1
   14  111   18778.21    1
   15   43   18634.49    1
   15   49   18646.03    1
   15   51   18650.19    1
   15   63   18678.84    1
   15   67   18689.72    1
   15   71   18701.19    1
   15  109   18843.30    1
   16   43   18708.96    1
   16   45   18712.54    1
   16   45   18712.65    1
   16   47   18716.43    1
   16   47   18716.47    1
   16   49   18720.48    1
   16   49   18720.45    1
   16   51   18724.64    1
   16   57   18738.13    1
   16   59   18742.95    1
   16   61   18747.97    1
   16   63   18753.12    1
   16   65   18758.43    1
   16   67   18763.96    1
   16   71   18775.37    1
   16   73   18781.35    1
   16   77   18793.82    1
   16   79   18800.29    1
   16   79   18800.31    1
   16   81   18806.94    1
   16   81   18806.95    1
   16   83   18813.75    1
   16   85   18820.65    1
   16   87   18827.77    1
   16   89   18835.06    1
   16   91   18842.51    1
   16   93   18850.16    1
   16   95   18857.90    1
   16   97   18865.81    1
   16   99   18873.94    1
   16  101   18882.17    1
   16  103   18890.59    1
   16  103   18890.58    1
   16  105   18899.19    1
   16  105   18899.19    1
   16  107   18907.93    1
   16  107   18907.96    1
   16  109   18916.83    1
   16  109   18916.82    1
   16  111   18925.92    1
   16  115   18944.51    1
   16  117   18954.07    1
   16  119   18963.79    1
   17   43   18782.81    1
   17   45   18786.32    1
   17   45   18786.40    1
   17   47   18790.19    1
   17   47   18790.23    1
   17   49   18794.21    1
   17   49   18794.17    1
   17   51   18798.34    1
   17   57   18811.79    1
   17   59   18816.60    1
   17   61   18821.58    1
   17   63   18826.70    1
   17   65   18832.01    1
   17   67   18837.51    1
   17   71   18848.88    1
   17   73   18854.84    1
   17   77   18867.24    1
   17   79   18873.62    1
   17   79   18873.68    1
   17   81   18880.28    1
   17   81   18880.31    1
   17   83   18887.07    1
   17   85   18893.95    1
   17   87   18901.05    1
   17   89   18908.29    1
   17   91   18915.73    1
   17   93   18923.31    1
   17   95   18931.04    1
   17   97   18938.93    1
   17   99   18947.00    1
   17  101   18955.18    1
   17  103   18963.60    1
   17  103   18963.59    1
   17  105   18972.15    1
   17  105   18972.12    1
   17  107   18980.86    1
   17  107   18980.88    1
   17  109   18989.70    1
   17  109   18989.72    1
   17  111   18998.78    1
   17  115   19017.26    1
   17  117   19026.77    1
   17  117   19026.76    1
   17  119   19036.45    1
   17  119   19036.45    1
   17  121   19046.25    1
   17  123   19056.22    1
   17  125   19066.39    1
   17  127   19076.70    1
   17  129   19087.14    1
   17  129   19087.13    1
   17  131   19097.73    1
   17  133   19108.60    1
   17  135   19119.51    1
   17  143   19164.83    1
   17  145   19176.57    1
   17  145   19176.57    1
   18   43   18855.87    1
   18   45   18859.77    3
   18   45   18859.45    1
   18   47   18863.27    1
   18   47   18863.26    1
   18   49   18867.24    1
   18   49   18867.19    1
   18   51   18871.37    1
   18   57   18884.76    1
   18   59   18889.54    1
   18   61   18894.50    1
   18   63   18899.60    1
   18   65   18904.88    1
   18   67   18910.34    1
   18   71   18921.68    1
   18   73   18927.60    1
   18   77   18939.94    1
   18   79   18946.35    1
   18   79   18946.36    1
   18   81   18952.95    1
   18   81   18952.94    1
   18   83   18959.69    1
   18   85   18966.55    1
   18   87   18973.59    1
   18   89   18980.83    1
   18   91   18988.21    1
   18   93   18995.76    1
   18   95   19003.45    1
   18   97   19011.31    1
   18   99   19019.38    1
   18  101   19027.56    1
   18  103   19035.91    1
   18  103   19035.88    1
   18  105   19044.38    1
   18  105   19044.36    1
   18  107   19053.05    1
   18  107   19053.04    1
   18  109   19061.86    1
   18  109   19061.86    1
   18  111   19070.88    1
   18  115   19089.30    1
   18  117   19098.78    1
   18  117   19098.74    1
   18  119   19108.36    1
   18  119   19108.39    1
   18  121   19118.14    1
   18  123   19128.08    1
   18  125   19138.19    1
   18  127   19148.44    1
   18  129   19158.85    1
   18  129   19158.82    1
   18  131   19169.41    1
   18  133   19180.17    1
   18  135   19191.03    1
   18  141   19224.65    1
   18  143   19236.18    1
   18  143   19236.18    1
   18  145   19247.86    1
   18  145   19247.86    1
   18  147   19259.68    1
   19   43   18928.28    1
   19   47   18935.42    3
   19   47   18935.73    3
   19   49   18939.44    3
   19   49   18939.73    3
   19   49   18939.38    3
   19   57   18956.99    1
   19   59   18961.74    1
   19   61   18966.70    1
   19   63   18971.79    1
   19   65   18977.05    1
   19   67   18982.48    1
   19   71   18993.75    1
   19   73   18999.65    1
   19   77   19011.93    1
   19   79   19018.32    1
   19   79   19018.33    1
   19   81   19024.85    1
   19   81   19024.89    1
   19   83   19031.59    1
   19   85   19038.42    1
   19   87   19045.43    1
   19   89   19052.62    1
   19   91   19059.96    1
   19   93   19067.48    1
   19   95   19075.18    1
   19   97   19082.98    1
   19   99   19090.99    1
   19  101   19099.08    1
   19  103   19107.44    1
   19  103   19107.43    1
   19  105   19115.89    1
   19  105   19115.89    1
   19  107   19124.49    1
   19  107   19124.53    1
   19  109   19133.29    1
   19  109   19133.32    1
   19  111   19142.27    1
   19  115   19160.56    1
   19  117   19170.04    1
   19  117   19169.98    1
   19  119   19179.61    1
   19  119   19179.59    1
   19  121   19189.33    1
   19  123   19199.21    1
   19  125   19209.25    1
   19  127   19219.53    1
   19  129   19229.78    1
   19  129   19229.87    1
   19  131   19240.35    1
   19  133   19251.03    1
   19  135   19261.85    1
   19  141   19295.31    1
   19  143   19306.75    1
   19  143   19306.79    1
   19  145   19318.40    1
   19  145   19318.39    1
   19  147   19330.15    1
   19  147   19330.18    1
   19  149   19342.07    1
   20   57   19028.24    3
   20   59   19033.61    3
   20   61   19038.07    3
   20   63   19043.17    1
   20   65   19048.41    1
   20   67   19053.82    1
   20   71   19065.11    1
   20   77   19083.20    1
   20   79   19089.52    1
   20   79   19089.52    1
   20   81   19096.06    1
   20   81   19096.03    1
   20   83   19102.72    1
   20   85   19109.55    1
   20   87   19116.56    1
   20   89   19123.70    1
   20   91   19131.01    1
   20   93   19138.48    1
   20   97   19153.95    1
   20   99   19161.86    1
   20  101   19169.94    1
   20  103   19178.24    1
   20  103   19178.18    1
   20  105   19186.65    1
   20  105   19186.65    1
   20  107   19195.22    1
   20  107   19195.22    1
   20  109   19203.97    1
   20  109   19204.00    1
   20  111   19212.92    1
   20  115   19231.13    1
   20  117   19240.53    1
   20  117   19240.51    1
   20  119   19250.03    1
   20  119   19250.04    1
   20  121   19259.75    1
   20  123   19269.55    1
   20  125   19279.56    1
   20  129   19299.99    1
   20  129   19300.07    1
   20  131   19310.50    1
   20  133   19321.12    1
   20  135   19331.93    1
   20  141   19365.17    1
   20  143   19376.56    1
   20  143   19376.61    1
   20  145   19388.19    1
   20  145   19388.16    1
   20  147   19399.90    1
   20  147   19399.89    1
   20  149   19411.74    1
   21   43   19070.84    1
   21   45   19074.45    1
   21   49   19082.09    1
   21   57   19099.36    1
   21   59   19103.71    3
   21   61   19108.97    1
   21   63   19114.06    1
   21   65   19119.27    1
   21   67   19124.66    1
   21   71   19135.85    1
   21   73   19141.50    3
   21   79   19159.78    3
   21   81   19166.19    3
   21   81   19166.63    3
   21   95   19216.65    3
   21  115   19300.94    1
   21  117   19310.25    1
   21  119   19319.72    1
   21  121   19329.36    1
   21  125   19349.08    1
   21  129   19369.47    1
   21  131   19379.90    1
   21  135   19401.20    1
   21  141   19434.28    1
   21  143   19445.64    1
   21  145   19457.18    1
   21  145   19457.17    1
   21  147   19468.81    1
   21  147   19468.81    1
   21  149   19480.61    1
   22   43   19141.03    1
   22   45   19144.56    1
   22   45   19144.56    1
   22   47   19148.30    1
   22   47   19148.33    1
   22   49   19152.21    1
   22   49   19152.22    1
   22   51   19156.29    1
   22   57   19169.42    1
   22   59   19174.13    1
   22   61   19178.96    1
   22   63   19183.95    1
   22   65   19189.19    1
   22   67   19194.52    1
   22   71   19205.61    1
   22   73   19211.48    1
   22   77   19223.59    1
   22   79   19229.94    1
   22   79   19229.96    1
   22   81   19236.37    1
   22   81   19236.38    1
   22   83   19242.89    1
   22   85   19250.11    3
   22   87   19255.93    3
   22   89   19263.48    3
   22   91   19270.64    3
   22   93   19278.16    1
   22   95   19285.68    1
   22   97   19293.45    1
   22   99   19301.37    1
   22  101   19309.38    1
   22  103   19317.57    1
   22  103   19317.54    1
   22  105   19325.88    1
   22  105   19325.85    1
   22  107   19334.38    1
   22  107   19334.39    1
   22  109   19343.04    1
   22  111   19351.89    1
   22  115   19369.95    1
   22  117   19379.21    1
   22  117   19379.20    1
   22  119   19388.62    1
   22  121   19398.22    1
   22  125   19417.90    1
   22  145   19525.35    1
   22  147   19536.99    1
   23   43   19210.44    1
   23   45   19213.66    3
   23   45   19214.00    1
   23   47   19217.72    1
   23   47   19217.69    1
   23   49   19221.58    1
   23   49   19221.56    1
   23   51   19225.62    1
   23   57   19238.68    1
   23   59   19243.34    1
   23   61   19248.17    1
   23   63   19253.17    1
   23   65   19258.33    1
   23   67   19263.67    1
   23   71   19274.73    1
   23   73   19280.49    1
   23   77   19292.55    1
   23   79   19298.82    1
   23   79   19298.80    1
   23   81   19305.24    1
   23   81   19305.21    1
   23   83   19311.80    1
   23   85   19318.54    1
   23   87   19325.42    1
   23   89   19332.48    1
   23   91   19339.70    1
   23   93   19347.09    1
   23   95   19354.57    1
   23   97   19362.34    3
   23   99   19370.19    3
   23  101   19378.32    3
   23  103   19385.94    3
   23  103   19385.91    3
   23  105   19394.19    3
   23  105   19394.16    3
   23  107   19402.69    3
   23  107   19402.69    3
   23  109   19411.33    1
   23  109   19411.37    1
   23  111   19420.19    1
   23  115   19438.14    1
   23  117   19447.41    1
   23  117   19447.39    1
   23  119   19456.78    1
   23  119   19456.75    1
   23  121   19466.30    1
   23  123   19476.00    1
   23  125   19485.86    1
   23  129   19506.00    1
   23  131   19516.32    1
   23  133   19526.73    1
   23  135   19537.41    1
   23  137   19548.14    1
   23  143   19581.34    1
   23  145   19592.76    1
   23  145   19592.78    1
   23  147   19604.30    1
   24   45   19282.43    3
   24   47   19286.14    3
   24   47   19286.16    3
   24   49   19290.05    3
   24   49   19290.05    3
   24   51   19294.11    3
   24   57   19307.09    3
   24   59   19311.75    3
   24   61   19316.60    3
   24   63   19321.58    3
   24   65   19326.68    3
   24   67   19332.00    3
   24   71   19343.00    3
   24   73   19348.79    1
   24   77   19360.76    1
   24   79   19366.95    1
   24   79   19366.96    1
   24   81   19373.38    1
   24   81   19373.37    1
   24   83   19379.89    1
   24   85   19386.58    1
   24   87   19393.41    1
   24   89   19400.46    1
   24   91   19407.60    1
   24   93   19414.96    1
   24   95   19422.47    1
   24   97   19430.06    1
   24   99   19437.86    1
   24  101   19445.78    1
   24  103   19453.89    1
   24  103   19453.90    1
   24  105   19462.16    1
   24  105   19462.16    1
   24  107   19470.59    1
   24  107   19470.58    1
   24  109   19479.18    1
   24  109   19479.19    1
   24  111   19487.95    3
   24  115   19506.05    3
   24  117   19514.38    3
   24  117   19515.43    3
   24  119   19523.84    3
   24  119   19523.87    3
   24  121   19533.43    3
   24  123   19543.13    1
   24  125   19552.95    1
   24  127   19562.96    1
   24  129   19573.01    1
   24  129   19573.03    1
   24  131   19583.31    1
   24  133   19593.73    1
   24  135   19604.28    1
   24  137   19614.98    1
   24  139   19625.84    1
   24  141   19636.86    1
   24  143   19648.04    1
   24  143   19648.04    1
   24  145   19659.38    1
   24  145   19659.39    1
   24  147   19670.85    1
   24  147   19670.81    1
   24  149   19682.47    1
   25   45   19350.35    3
   25   47   19354.06    3
   25   47   19354.06    3
   25   49   19357.94    3
   25   49   19357.93    3
   25   51   19361.93    3
   25   57   19374.90    3
   25   59   19379.53    3
   25   61   19384.33    3
   25   63   19389.31    3
   25   65   19394.44    3
   25   67   19399.85    1
   25   71   19410.34    3
   25   73   19416.15    3
   25   77   19428.15    3
   25   79   19434.39    3
   25   79   19434.42    3
   25   81   19440.91    3
   25   81   19440.91    1
   25   83   19446.63    3
   25   85   19453.67    3
   25   87   19460.53    3
   25   89   19467.53    3
   25   91   19474.68    3
   25   93   19481.97    3
   25   95   19489.45    3
   25   97   19497.01    3
   25   99   19504.78    1
   25  101   19512.68    1
   25  103   19520.76    1
   25  103   19520.73    1
   25  105   19528.97    1
   25  105   19528.93    1
   25  107   19537.34    1
   25  107   19537.33    1
   25  109   19545.85    1
   25  109   19545.83    1
   25  111   19554.55    1
   25  115   19572.35    1
   25  117   19581.50    1
   25  117   19581.50    1
   25  119   19590.81    1
   25  119   19590.80    1
   25  121   19600.24    1
   25  123   19609.90    3
   25  125   19619.61    3
   25  127   19629.62    3
   25  129   19639.66    3
   25  129   19639.79    3
   25  133   19659.50    3
   25  135   19670.12    3
   25  137   19680.83    3
   25  139   19691.69    3
   25  141   19702.66    1
   25  143   19713.78    1
   25  143   19713.80    1
   25  145   19725.08    1
   25  145   19725.06    1
   25  147   19736.48    1
   25  147   19736.48    1
   25  149   19748.05    1
   26   57   19441.23    3
   26   59   19445.89    3
   26   61   19450.75    3
   26   63   19455.75    3
   26   65   19460.85    3
   26   67   19466.13    3
   26   71   19477.08    3
   26   73   19482.82    3
   26   77   19494.74    3
   26   79   19500.90    3
   26   79   19500.90    3
   26   81   19507.27    3
   26   81   19507.26    3
   26   83   19513.74    3
   26   85   19520.48    1
   26   87   19527.42    3
   26   89   19533.19    3
   26   89   19534.85    3
   26   91   19540.68    3
   26   93   19548.09    3
   26   95   19555.53    3
   26   97   19563.14    3
   26   99   19570.90    3
   26  101   19578.78    3
   26  103   19586.84    1
   26  103   19586.83    1
   26  105   19595.02    1
   26  105   19595.04    1
   26  107   19603.47    1
   26  107   19603.52    1
   26  109   19610.96    3
   26  109   19611.01    3
   26  111   19620.20    3
   26  115   19638.00    3
   26  117   19647.13    1
   26  117   19647.11    1
   26  119   19656.34    1
   26  119   19656.35    1
   26  121   19665.76    1
   26  123   19675.30    1
   26  125   19684.99    1
   26  127   19694.86    1
   26  129   19704.81    1
   26  129   19704.86    1
   26  131   19714.99    1
   26  133   19725.31    1
   26  135   19735.76    1
   26  137   19746.41    3
   26  139   19757.22    3
   26  141   19768.22    3
   26  143   19779.41    3
   26  143   19779.48    3
   26  145   19790.73    3
   26  145   19790.75    3
   26  147   19800.81    3
   26  147   19800.89    3
   26  149   19812.54    3
   27   45   19483.50    3
   27   47   19487.15    3
   27   47   19487.17    3
   27   49   19490.94    3
   27   49   19490.97    3
   27   51   19494.95    3
   27   57   19507.85    3
   27   59   19512.45    3
   27   61   19517.19    3
   27   63   19522.10    3
   27   65   19527.18    3
   27   67   19532.42    3
   27   71   19543.30    3
   27   73   19549.06    1
   27   77   19560.99    1
   27   79   19567.15    3
   27   79   19567.21    3
   27   81   19573.50    3
   27   81   19573.49    3
   27   83   19579.44    3
   27   85   19585.44    3
   27   87   19591.78    3
   27   89   19598.75    3
   27   91   19606.03    3
   27   93   19613.41    3
   27   95   19620.89    3
   27   97   19628.54    3
   27   99   19636.26    3
   27  101   19644.21    3
   27  103   19652.37    1
   27  103   19652.44    1
   27  105   19658.97    3
   27  105   19661.07    3
   27  107   19667.76    3
   27  107   19667.74    3
   27  109   19676.42    3
   27  109   19676.41    3
   27  111   19685.13    3
   27  115   19702.84    3
   27  117   19711.91    3
   27  119   19721.16    3
   27  119   19721.14    3
   27  121   19730.49    3
   27  123   19740.00    1
   27  125   19749.67    1
   27  127   19759.57    1
   27  129   19770.06    3
   27  131   19779.10    3
   27  133   19789.50    3
   27  135   19799.95    1
   27  137   19810.49    1
   27  139   19821.25    1
   27  141   19832.07    1
   27  143   19843.06    1
   27  143   19843.06    1
   27  145   19854.23    1
   27  145   19854.23    1
   27  147   19865.52    1
   27  147   19865.53    1
   27  149   19877.01    3
   28   57   19571.23    3
   28   59   19576.07    3
   28   61   19581.33    3
   28   63   19585.56    3
   28   65   19590.98    3
   28   67   19596.35    3
   28   71   19607.42    3
   28   73   19613.17    3
   28   77   19625.06    3
   28   79   19631.23    3
   28   79   19631.23    3
   28   81   19637.54    3
   28   81   19637.53    3
   28   83   19643.97    3
   28   85   19650.61    3
   28   87   19657.33    3
   28   89   19664.25    3
   28   91   19671.32    3
   28   93   19678.57    3
   28   95   19685.97    1
   28   97   19693.53    1
   28   99   19701.25    3
   28  101   19709.14    3
   28  103   19717.19    3
   28  103   19717.20    3
   28  105   19725.51    3
   28  105   19725.53    3
   28  107   19734.26    3
   28  107   19734.26    3
   28  115   19766.71    3
   28  117   19776.11    1
   28  117   19776.13    1
   28  119   19783.03    3
   28  119   19786.02    3
   28  121   19793.28    3
   28  123   19803.07    3
   28  125   19812.87    3
   28  127   19822.74    3
   28  129   19832.65    3
   28  129   19832.73    3
   28  131   19842.73    3
   28  133   19853.03    3
   28  135   19863.37    3
   28  137   19873.87    3
   28  141   19895.37    1
   28  143   19906.40    1
   28  143   19906.37    1
   28  145   19917.52    3
   28  145   19917.52    3
   28  147   19927.50    3
   28  147   19927.51    3
   28  149   19939.60    3
   29   57   19638.60    3
   29   59   19643.32    3
   29   61   19648.02    3
   29   63   19652.96    3
   29   65   19657.94    3
   29   67   19663.12    3
   29   71   19674.00    3
   29   73   19679.72    3
   29   99   19763.67    3
   29  101   19771.56    3
   29  103   19779.67    3
   29  103   19779.64    3
   29  105   19787.80    3
   29  105   19787.82    3
   29  107   19796.09    3
   29  107   19796.09    3
   29  109   19804.52    3
   29  109   19804.52    3
   29  111   19813.07    1
   29  115   19830.58    1
   29  117   19839.60    1
   29  117   19839.59    1
   29  119   19848.81    3
   29  119   19848.80    3
   29  121   19858.17    3
   29  123   19867.84    3
   29  125   19877.83    3
   29  129   19896.57    3
   29  135   19924.07    3
   29  137   19935.30    3
   29  139   19946.23    3
   29  141   19957.15    3
   29  143   19968.09    3
   29  143   19968.09    3
   29  145   19979.19    3
   29  145   19979.19    3
   29  147   19990.42    3
   29  147   19990.38    3
   29  149   20001.74    3
   30   71   19736.25    1
   30   77   19753.45    1
   30   79   19759.52    1
   30   79   19759.54    1
   30   81   19765.72    1
   30   81   19765.71    1
   30   83   19772.06    1
   30   85   19778.59    3
   30   87   19785.23    3
   30   89   19792.03    3
   30   91   19798.98    3
   30   93   19806.13    3
   30   99   19828.52    3
   30  117   19900.06    3
   30  119   19909.67    3
   30  119   19909.66    3
   30  121   19919.04    3
   30  125   19938.16    3
   30  129   19957.87    1
   30  131   19967.99    1
   30  135   19988.76    3
   30  137   19999.99    3
   30  145   20042.54    3
   30  145   20042.53    3
   30  147   20050.20    3
   30  149   20061.99    3
   31   93   19867.23    3
   31   99   19889.24    3
   31  111   19937.91    3
   31  137   20057.70    3
   32   43   19800.15    1
   32   43   19800.11    1
   32   49   19810.73    3
   32   51   19814.56    3
   32   53   19818.53    3
   32   53   19818.56    3
   32   55   19822.64    3
   32   55   19822.64    3
   32   57   19826.93    3
   32   57   19826.98    3
   32   61   19835.90    3
   32   63   19840.67    3
   32   63   19840.70    3
   32   65   19845.57    3
   32   65   19845.55    3
   32   67   19850.57    3
   32   67   19850.61    3
   32   69   19855.75    3
   32   69   19855.77    3
   32   71   19861.12    3
   32   71   19861.13    3
   32   73   19866.62    3
   32   73   19866.74    3
   32   75   19872.39    3
   32   79   19884.11    3
   32   81   19890.32    3
   32   81   19890.28    3
   32   83   19896.57    3
   32   83   19896.60    3
   32   85   19903.04    3
   32   85   19903.05    3
   32   87   19909.64    3
   32   89   19916.48    3
   32   93   19930.59    3
   32  137   20120.57    3
   33   43   19860.96    1
   33   43   19860.93    1
   33   45   19864.35    1
   33   49   19871.51    1
   33   51   19875.34    1
   33   53   19879.29    1
   33   53   19879.32    1
   33   55   19883.40    1
   33   55   19883.41    1
   33   57   19887.67    1
   33   57   19887.72    1
   33   59   19892.15    1
   33   61   19896.65    1
   33   63   19901.42    3
   33   63   19901.39    1
   33   65   19906.27    3
   33   65   19906.30    3
   33   67   19911.28    3
   33   67   19911.33    3
   33   69   19916.49    3
   33   69   19916.45    3
   33   71   19921.82    3
   33   71   19921.82    3
   33   73   19927.34    3
   33   73   19927.33    3
   33   75   19933.04    3
   33   79   19944.41    3
   33   81   19950.34    3
   33   81   19950.39    3
   33   83   19956.42    3
   33   83   19956.54    3
   33   85   19962.82    3
   33   85   19962.84    3
   33   87   19969.27    3
   33   89   19975.96    3
   33   91   19982.75    3
   33   93   19989.67    3
   33   95   19996.75    3
   33   97   20004.08    3
   33   99   20011.50    3
   33  101   20019.33    3
   33  103   20026.61    3
   33  103   20026.60    3
   33  105   20034.54    3
   33  107   20042.59    3
   33  109   20050.84    3
   33  109   20050.82    3
   33  111   20059.26    3
   33  113   20068.08    3
   33  115   20075.17    3
   33  117   20084.36    3
   33  133   20158.05    1
   33  137   20178.27    3
   33  145   20220.69    3
   34   43   19920.38    3
   34   43   19920.35    3
   34   49   19931.07    3
   34   51   19934.97    3
   34   53   19938.89    3
   34   53   19938.89    3
   34   55   19943.01    3
   34   55   19943.06    3
   34   57   19947.31    3
   34   57   19947.30    3
   34   59   19951.79    3
   34   61   19956.32    3
   34   63   19961.02    3
   34   63   19961.04    3
   34   65   19965.81    3
   34   65   19965.94    1
   34   67   19970.86    1
   34   67   19970.93    1
   34   69   19975.88    3
   34   69   19975.96    1
   34   71   19981.11    3
   34   71   19981.24    1
   34   73   19986.54    1
   34   73   19986.56    1
   34   75   19992.11    1
   34   79   20003.78    1
   34   81   20009.81    1
   34   81   20009.82    1
   34   83   20016.01    3
   34   83   20016.04    3
   34   85   20022.34    3
   34   85   20022.33    3
   34   87   20028.87    3
   34   89   20035.46    3
   34   91   20042.28    3
   34   93   20049.22    3
   34   95   20056.28    3
   34   97   20063.62    3
   34  101   20077.68    1
   34  103   20084.82    3
   34  103   20084.99    3
   34  105   20092.71    3
   34  107   20100.72    1
   34  109   20108.84    1
   34  109   20108.83    1
   34  111   20117.08    3
   34  113   20125.46    3
   34  115   20133.97    3
   34  115   20134.03    3
   34  117   20142.66    3
   34  119   20151.50    3
   34  123   20169.30    3
   34  125   20178.67    3
   34  127   20188.24    3
   34  129   20196.31    3
   34  129   20198.50    3
   34  131   20206.78    3
   34  133   20216.84    3
   34  137   20237.21    3
   34  145   20277.04    3
   34  147   20288.05    3
   34  147   20288.06    3
   34  149   20298.98    3
   34  149   20298.98    3
   35   43   19981.48    3
   35   43   19981.46    3
   35   49   19991.90    3
   35   51   19995.77    3
   35   53   19999.76    3
   35   53   19999.75    3
   35   55   20003.91    3
   35   55   20003.96    3
   35   57   20008.29    3
   35   57   20008.27    3
   35   59   20012.85    3
   35   61   20017.61    3
   35   63   20022.71    3
   35   63   20022.73    3
   35   65   20028.18    3
   35   67   20034.31    3
   35   69   20041.03    3
   35   71   20037.58    3
   35   71   20037.53    3
   35   73   20043.73    3
   35   73   20043.77    3
   35   75   20049.76    3
   35   79   20061.91    3
   35   81   20068.01    3
   35   81   20068.04    3
   35   83   20074.30    3
   35   83   20074.33    3
   35   85   20080.93    1
   35   85   20080.95    1
   35   87   20085.86    3
   35   89   20093.06    3
   35   91   20099.90    3
   35   93   20106.76    3
   35   95   20113.86    1
   35   97   20121.03    1
   35   99   20128.37    1
   35  101   20135.86    1
   35  103   20143.43    1
   35  103   20143.47    1
   35  105   20151.28    3
   35  107   20159.30    3
   35  109   20167.48    3
   35  109   20167.49    3
   35  111   20175.93    3
   35  113   20184.83    3
   35  115   20191.35    1
   35  117   20200.35    3
   35  123   20225.92    3
   35  125   20235.25    3
   35  127   20244.66    1
   35  129   20254.13    1
   35  129   20254.13    1
   35  131   20263.73    1
   35  133   20273.50    1
   35  137   20292.99    1
   35  139   20303.35    1
   35  145   20334.55    3
   35  147   20345.35    3
   35  147   20345.36    3
   35  149   20356.34    3
   35  149   20356.30    3
   36   43   20039.30    1
   36   43   20039.33    1
   36   49   20049.66    1
   36   51   20053.45    1
   36   53   20057.27    1
   36   53   20057.29    1
   36   55   20061.29    1
   36   55   20061.33    1
   36   57   20065.45    1
   36   57   20065.49    1
   36   59   20069.81    3
   36   61   20074.29    3
   36   63   20078.92    3
   36   63   20078.91    3
   36   65   20083.70    3
   36   67   20088.62    3
   36   69   20093.65    3
   36   69   20093.71    3
   36   71   20098.88    3
   36   71   20098.94    3
   36   73   20104.31    3
   36   73   20104.31    3
   36   75   20109.78    3
   36   79   20121.03    3
   36   81   20127.06    3
   36   81   20127.08    3
   36   83   20133.29    3
   36   83   20133.33    3
   36   85   20139.68    3
   36   85   20139.68    3
   36   87   20146.29    3
   36   89   20153.15    3
   36   91   20160.42    3
   36   93   20168.43    3
   36   95   20177.30    3
   36   99   20184.09    3
   36  101   20191.99    3
   36  103   20199.78    3
   36  103   20199.74    3
   36  105   20207.58    3
   36  107   20215.61    3
   36  115   20248.32    1
   36  117   20256.83    1
   36  119   20265.53    1
   36  121   20274.45    3
   36  123   20283.53    3
   36  125   20293.14    3
   36  127   20300.67    3
   36  129   20310.39    1
   36  129   20310.40    1
   36  131   20320.14    3
   36  133   20329.93    3
   36  135   20339.85    3
   36  137   20349.00    1
   36  139   20358.63    3
   36  143   20379.30    3
   36  145   20389.77    3
   36  147   20400.43    1
   36  147   20400.43    1
   36  149   20411.12    1
   36  149   20411.08    3
   37   43   20096.62    3
   37   43   20096.63    3
   37   49   20106.85    1
   37   51   20110.59    1
   37   53   20114.40    1
   37   53   20114.42    1
   37   55   20118.36    1
   37   55   20118.39    1
   37   57   20122.51    1
   37   57   20122.53    1
   37   61   20131.39    1
   37   63   20135.80    1
   37   63   20135.77    1
   37   65   20140.58    1
   37   67   20145.46    1
   37   71   20156.04    3
   37   79   20177.44    1
   37   81   20183.34    3
   37   81   20183.31    1
   37   83   20189.38    3
   37   83   20189.39    3
   37   85   20195.59    3
   37   85   20195.61    3
   37   87   20201.92    3
   37   89   20208.47    3
   37   91   20214.76    3
   37   93   20221.79    3
   37   95   20228.18    3
   37   97   20235.30    3
   37   99   20242.51    3
   37  101   20249.95    3
   37  103   20257.49    3
   37  103   20257.49    3
   37  105   20265.23    3
   37  107   20273.23    3
   37  109   20281.61    3
   37  109   20281.62    3
   37  111   20292.04    3
   37  115   20304.89    3
   37  119   20320.63    3
   37  121   20329.23    3
   37  123   20338.22    3
   37  125   20347.29    3
   37  125   20347.26    3
   37  127   20356.54    1
   37  129   20365.68    1
   37  129   20365.62    1
   37  129   20365.63    1
   37  131   20375.18    1
   37  133   20384.77    1
   37  133   20384.79    1
   37  135   20394.59    3
   37  137   20404.62    3
   37  137   20404.71    3
   37  139   20413.48    3
   37  141   20423.77    3
   37  143   20434.38    1
   37  145   20444.89    1
   37  147   20455.64    3
   38   43   20152.75    3
   38   43   20152.91    3
   38   49   20163.00    3
   38   51   20166.68    3
   38   51   20166.66    3
   38   51   20166.72    3
   38   53   20170.51    3
   38   53   20170.49    3
   38   55   20174.45    3
   38   57   20178.58    3
   38   57   20178.58    3
   38   61   20187.23    3
   38   61   20187.23    3
   38   61   20187.25    3
   38   63   20191.77    3
   38   63   20191.76    3
   38   65   20196.42    3
   38   65   20196.44    3
   38   67   20201.29    1
   38   67   20201.29    1
   38   69   20206.25    1
   38   69   20206.27    1
   38   69   20206.27    1
   38   71   20211.39    1
   38   71   20211.38    1
   38   73   20216.66    1
   38   73   20216.67    1
   38   75   20222.02    1
   38   75   20222.11    1
   38   77   20227.59    1
   38   79   20233.25    1
   38   79   20233.30    1
   38   81   20239.17    1
   38   81   20239.18    1
   38   83   20245.19    3
   38   83   20245.24    3
   38   85   20251.42    3
   38   85   20251.44    3
   38   87   20257.87    3
   38   87   20257.95    3
   38   89   20265.35    3
   38   91   20269.06    3
   38   93   20278.77    3
   38   95   20283.12    3
   38   97   20290.20    1
   38   99   20297.37    1
   38  101   20304.67    1
   38  103   20312.10    1
   38  103   20312.12    1
   38  105   20319.54    1
   38  107   20327.24    1
   38  109   20335.06    3
   38  109   20335.07    3
   38  111   20343.00    3
   38  113   20351.12    3
   38  115   20359.36    3
   38  115   20359.35    3
   38  117   20367.76    3
   38  119   20376.30    3
   38  121   20385.00    3
   38  123   20394.22    3
   38  125   20402.73    3
   38  127   20412.29    3
   38  133   20437.74    3
   38  135   20447.79    3
   38  137   20457.70    3
   38  137   20457.72    3
   38  139   20467.71    3
   38  141   20477.69    3
   38  141   20477.74    3
   38  143   20487.84    3
   38  145   20498.32    1
   38  147   20508.77    1
   38  147   20508.78    1
   38  149   20519.15    1
   38  149   20519.16    1
   39   65   20251.05    3
   39   67   20256.03    3
   39   67   20256.01    3
   39   69   20260.90    3
   39   69   20260.97    3
   39   69   20260.92    3
   39   69   20260.88    3
   39   71   20265.94    3
   39   71   20265.98    3
   39   71   20265.98    3
   39   73   20271.23    3
   39   73   20271.20    3
   39   73   20271.20    3
   39   73   20271.25    3
   39   75   20276.58    3
   39   75   20276.58    3
   39   75   20276.54    3
   39   75   20276.56    3
   39   77   20282.19    3
   39   79   20287.80    3
   39   79   20287.79    3
   39   81   20293.56    3
   39   81   20293.58    3
   39   81   20293.58    3
   39   83   20299.50    1
   39   83   20299.51    1
   39   85   20305.63    1
   39   85   20305.63    1
   39   85   20305.63    1
   39   87   20311.82    1
   39   87   20311.82    1
   39   87   20311.82    1
   39   89   20318.24    1
   39   89   20318.21    1
   39   91   20324.73    1
   39   93   20331.41    3
   39   93   20331.42    3
   39   95   20338.29    3
   39   97   20345.44    3
   39   97   20345.41    3
   39   99   20351.25    3
   39   99   20351.34    3
   39  101   20358.77    1
   39  101   20358.79    1
   39  103   20366.22    1
   39  103   20366.24    1
   39  103   20366.23    1
   39  105   20373.81    3
   39  107   20381.78    6
   39  109   20386.79    6
   39  109   20387.47    6
   39  109   20391.62    6
   39  111   20391.62    6
   39  113   20404.48    3
   39  115   20412.70    1
   39  115   20412.72    1
   39  115   20412.71    1
   39  117   20421.00    1
   39  117   20421.04    1
   39  119   20429.49    1
   39  121   20437.99    1
   39  121   20437.97    1
   39  123   20446.68    1
   39  125   20455.55    1
   39  125   20455.58    1
   39  127   20464.53    1
   39  129   20473.66    1
   39  129   20473.64    1
   39  129   20473.63    1
   39  129   20473.64    1
   39  131   20482.90    3
   39  133   20492.30    3
   39  133   20492.29    3
   39  135   20501.86    3
   39  139   20521.41    3
   39  149   20571.26    3
   39  149   20571.14    3
   40   49   20273.37    1
   40   51   20276.98    1
   40   51   20277.02    1
   40   51   20276.95    1
   40   51   20277.05    1
   40   59   20292.82    1
   40   61   20297.22    1
   40   61   20297.19    1
   40   61   20297.18    1
   40   63   20301.64    1
   40   63   20301.64    1
   40   65   20306.25    1
   40   65   20306.27    1
   40   65   20306.29    1
   40   67   20311.05    3
   40   69   20316.03    3
   40   69   20315.94    3
   40   69   20315.97    3
   40   73   20326.25    3
   40   75   20331.19    1
   40   77   20338.13    3
   40   87   20364.53    3
   40   87   20364.47    3
   40   87   20364.49    3
   40   87   20364.50    3
   40   89   20371.05    3
   40   91   20377.61    3
   40   91   20377.59    3
   40   93   20384.28    3
   40   95   20391.02    3
   40   97   20397.95    3
   40   97   20397.93    3
   40   99   20404.99    1
   40  101   20412.13    1
   40  101   20412.13    1
   40  103   20419.43    1
   40  111   20449.69    1
   40  113   20457.67    1
   40  115   20465.79    1
   40  115   20465.78    1
   40  117   20473.94    1
   40  117   20474.00    3
   40  119   20482.41    3
   40  121   20491.01    3
   40  121   20491.06    3
   40  125   20505.74    3
   40  125   20505.77    3
   40  127   20516.02    3
   40  129   20525.36    3
   40  129   20525.33    3
   40  131   20534.63    1
   40  133   20544.00    1
   40  133   20543.96    1
   40  137   20562.88    1
   40  137   20562.83    3
   40  139   20572.57    1
   40  141   20582.41    1
   40  141   20582.40    1
   40  143   20592.39    1
   40  145   20602.49    1
   40  145   20602.49    1
   40  147   20612.70    1
   40  147   20612.69    1
   40  149   20623.07    1
   40  149   20623.04    1
   40  149   20623.09    1
   40  149   20623.11    1
   41   49   20326.36    3
   41   51   20329.99    3
   41   51   20329.98    3
   41   51   20329.98    3
   41   51   20329.96    3
   41   53   20333.68    3
   41   59   20345.73    3
   41   61   20350.06    3
   41   61   20350.05    3
   41   61   20350.05    3
   41   63   20354.43    3
   41   63   20354.50    3
   41   65   20359.02    1
   41   65   20359.06    1
   41   65   20359.03    1
   41   67   20363.76    1
   41   69   20368.59    1
   41   69   20368.57    1
   41   69   20368.56    1
   41   71   20373.56    1
   41   73   20378.67    1
   41   73   20378.68    1
   41   75   20383.94    1
   41   75   20383.90    1
   41   75   20383.95    1
   41   77   20389.34    1
   41   77   20389.33    1
   41   79   20394.90    1
   41   79   20394.84    1
   41   81   20400.62    1
   41   85   20412.33    1
   41   87   20418.42    3
   41   87   20418.43    3
   41   87   20418.43    3
   41   87   20418.41    3
   41   89   20424.70    3
   41   91   20431.08    3
   41   91   20431.12    3
   41   93   20437.68    3
   41   95   20444.42    3
   41   97   20451.41    3
   41   97   20451.41    3
   41   99   20458.71    3
   41  111   20501.23    3
   41  113   20509.21    1
   41  113   20509.19    1
   41  115   20517.26    1
   41  117   20525.40    1
   41  121   20542.05    1
   41  121   20542.10    1
   41  123   20550.58    1
   41  125   20559.27    1
   41  125   20559.34    1
   41  127   20568.11    1
   41  127   20568.15    1
   41  129   20577.10    1
   41  129   20577.08    1
   41  129   20577.07    1
   41  129   20577.07    1
   41  131   20586.15    3
   41  133   20595.47    3
   41  133   20595.47    3
   41  133   20595.50    3
   41  137   20615.25    3
   41  137   20615.19    3
   41  141   20632.26    3
   41  141   20632.25    3
   41  145   20652.55    3
   41  145   20652.58    3
   41  147   20662.77    3
   41  147   20662.75    3
   41  147   20662.79    3
   41  149   20672.81    3
   41  149   20672.82    3
   42   51   20383.26    3
   42   51   20383.22    3
   42   53   20386.77    3
   42   61   20402.47    1
   42   61   20402.55    1
   42   61   20402.48    1
   42   63   20406.84    1
   42   65   20411.32    1
   42   67   20415.79    1
   42   69   20420.96    3
   42   69   20420.70    1
   42   71   20425.66    1
   42   73   20430.48    1
   42   75   20435.53    3
   42   75   20435.63    3
   42   77   20440.75    3
   42   77   20440.83    3
   42   79   20446.17    3
   42   85   20463.58    1
   42   87   20469.64    1
   42   87   20469.62    1
   42   87   20469.63    1
   42   87   20469.61    1
   42   89   20475.83    1
   42   91   20482.10    1
   42   91   20482.13    1
   42   93   20488.58    1
   42   95   20495.12    1
   42   97   20501.89    1
   42   97   20501.87    1
   42   99   20508.75    1
   42  101   20515.74    1
   42  101   20515.74    1
   42  103   20522.76    1
   42  111   20552.76    3
   42  113   20560.60    3
   42  113   20560.60    3
   42  115   20568.76    3
   42  121   20591.85    3
   42  123   20600.53    3
   42  125   20609.26    1
   42  127   20618.02    1
   42  129   20626.87    1
   42  129   20626.87    1
   42  129   20626.87    1
   42  131   20635.84    1
   42  133   20644.98    1
   42  133   20644.99    1
   42  135   20654.24    1
   42  137   20663.67    1
   42  137   20663.61    1
   42  139   20673.15    1
   42  141   20682.79    1
   42  141   20682.81    1
   42  145   20702.64    3
   42  147   20712.88    3
   42  149   20723.97    3
   42  149   20723.79    3
   43   51   20434.10    1
   43   59   20449.43    1
   43   61   20453.65    1
   43   61   20453.65    1
   43   63   20457.89    1
   43   65   20462.34    1
   43   67   20466.86    1
   43   69   20471.57    1
   43   69   20471.59    1
   43   71   20476.40    1
   43   75   20486.56    1
   43   77   20491.86    1
   43   79   20497.33    1
   43   87   20520.30    1
   43   89   20526.26    1
   43   93   20538.72    1
   43   95   20545.10    3
   43   97   20551.62    3
   43   99   20558.39    3
   43  101   20565.31    3
   43  101   20565.32    3
   43  103   20572.42    1
   43  111   20601.98    1
   43  113   20609.66    1
   43  113   20609.68    1
   43  115   20617.61    1
   43  117   20625.59    1
   43  121   20641.97    1
   43  123   20650.27    1
   43  125   20658.83    3
   43  127   20667.51    3
   43  129   20676.48    3
   43  129   20676.46    3
   43  133   20692.90    3
   43  133   20692.91    3
   43  137   20711.99    3
   43  137   20711.90    3
   43  139   20721.41    3
   43  141   20730.99    1
   43  141   20731.01    1
   43  143   20740.48    3
   43  145   20750.41    3
   43  147   20760.32    3
   43  149   20770.34    3
   43  149   20770.39    3
   44   51   20484.16    3
   44   51   20484.23    3
   44   51   20484.26    3
   44   51   20484.16    3
   44   61   20503.55    3
   44   61   20503.57    1
   44   61   20503.59    1
   44   65   20512.30    1
   44   65   20512.30    1
   44   65   20512.30    1
   44   67   20516.84    1
   44   69   20521.52    1
   44   69   20521.51    1
   44   71   20526.27    1
   44   73   20531.23    1
   44   75   20536.35    1
   44   75   20536.31    1
   44   77   20541.49    1
   44   77   20541.48    1
   44   79   20546.79    1
   44   79   20546.82    1
   44   87   20569.57    1
   44   87   20569.59    1
   44   87   20569.54    1
   44   89   20575.68    1
   44   91   20581.84    1
   44   93   20588.14    1
   44   97   20601.38    3
   44   99   20608.32    3
   44  101   20615.38    3
   44  115   20665.36    3
   44  117   20673.46    3
   44  121   20689.80    3
   44  123   20698.03    3
   44  125   20706.54    1
   44  129   20723.71    1
   44  133   20741.45    1
   44  133   20741.46    1
   44  137   20759.63    1
   44  139   20769.02    1
   44  141   20778.55    1
   44  141   20778.54    1
   44  145   20797.05    3
   44  147   20806.98    3
   44  149   20817.02    3
   44  149   20817.03    3
   45   51   20533.03    3
   45   51   20533.16    3
   45   51   20533.16    3
   45   51   20533.16    3
   45   61   20552.42    3
   45   61   20552.37    3
   45   65   20561.01    3
   45   65   20561.07    3
   45   65   20561.05    3
   45   67   20565.55    3
   45   69   20570.18    3
   45   69   20570.24    3
   45   73   20579.92    1
   45   75   20584.97    1
   45   75   20584.97    1
   45   77   20590.16    1
   45   77   20590.12    1
   45   79   20595.46    1
   45   79   20595.41    1
   45   87   20618.03    1
   45   93   20636.39    1
   45   97   20649.42    3
   45   97   20649.38    3
   45   99   20656.01    3
   45  101   20662.83    3
   45  111   20698.40    3
   45  113   20705.95    3
   45  115   20713.63    3
   45  117   20721.42    3
   45  121   20737.64    3
   45  125   20752.86    3
   45  129   20769.88    3
   45  129   20769.90    3
   45  129   20769.88    3
   45  131   20778.64    3
   45  133   20787.59    3
   45  133   20787.59    3
   45  137   20805.80    3
   45  139   20814.87    3
   45  141   20824.23    3
   45  141   20824.22    3
   45  145   20843.31    3
   45  149   20862.69    3
   45  149   20862.73    3
   46   51   20580.95    3
   46   61   20600.37    3
   46   65   20608.90    3
   46   65   20608.87    3
   46   67   20613.30    3
   46   69   20617.97    1
   46   73   20627.48    1
   46   75   20632.46    1
   46   77   20637.61    1
   46   79   20642.84    1
   46   87   20665.16    1
   46   87   20665.19    1
   46   91   20677.18    1
   46   93   20683.27    1
   46   97   20696.09    1
   46   97   20696.10    1
   46   99   20702.56    1
   46   99   20702.65    1
   46  101   20709.37    3
   46  111   20744.66    3
   46  113   20752.07    1
   46  115   20759.61    1
   46  117   20767.29    1
   46  121   20783.22    3
   46  125   20799.71    3
   46  127   20808.15    3
   46  129   20816.70    3
   46  129   20816.73    3
   46  129   20816.75    3
   46  131   20824.83    1
   46  133   20833.89    3
   46  135   20843.15    3
   46  139   20859.42    3
   46  141   20868.85    3
   46  141   20868.87    3
   46  143   20878.23    3
   46  145   20887.80    3
   46  149   20906.97    3
   46  149   20907.01    3
   47   51   20627.01    3
   47   51   20626.97    3
   47   65   20655.72    1
   47   65   20655.68    1
   47   69   20664.51    1
   47   73   20673.92    1
   47   75   20678.84    1
   47   77   20683.91    1
   47   79   20689.12    1
   47   87   20711.21    1
   47   87   20711.22    1
   47   91   20723.02    1
   47   93   20729.01    1
   47   93   20728.90    1
   47   97   20741.61    1
   47   99   20747.98    1
   47  111   20789.82    1
   47  113   20797.10    1
   47  115   20804.68    1
   47  125   20844.03    1
   47  127   20852.33    1
   47  129   20860.64    1
   47  129   20860.68    1
   47  129   20860.66    1
   47  131   20869.16    1
   47  133   20877.84    1
   47  135   20886.55    1
   47  141   20913.61    1
   47  143   20923.05    3
   47  145   20932.90    3
   47  149   20949.53    3
   48   51   20674.49    1
   48   51   20674.49    1
   48   61   20693.16    3
   48   65   20701.55    3
   48   65   20701.52    3
   48   69   20710.16    1
   48   73   20719.14    3
   48   75   20723.94    3
   48   77   20728.96    3
   48   79   20734.16    1
   48   87   20756.09    1
   48   87   20756.08    1
   48   91   20767.78    1
   48   93   20773.62    1
   48   97   20786.78    3
   48   99   20792.94    3
   48  111   20833.90    3
   48  113   20841.04    1
   48  127   20895.51    1
   48  129   20903.73    1
   48  129   20903.73    1
   48  131   20912.14    1
   48  133   20920.66    1
   48  135   20929.36    1
   48  137   20938.10    1
   48  139   20947.05    1
   48  143   20964.75    3
   48  145   20974.20    3
   48  147   20983.58    3
   48  149   20993.00    3
   49   51   20719.06    1
   49   51   20719.01    1
   49   61   20737.48    1
   49   65   20745.78    1
   49   65   20745.76    1
   49   69   20754.47    1
   49   73   20763.86    3
   49   75   20768.69    3
   49   77   20773.64    3
   49   79   20778.80    3
   49   87   20800.86    3
   49   87   20800.75    3
   49   91   20812.56    3
   49   97   20830.09    3
   49   99   20835.20    3
   49  111   20876.73    3
   49  113   20883.75    1
   49  129   20945.73    1
   49  129   20945.73    1
   49  131   20953.99    1
   49  133   20962.44    1
   49  135   20971.03    1
   49  137   20979.29    3
   49  139   20988.28    1
   49  143   21006.18    1
   49  145   21015.38    1
   49  147   21024.63    3
   49  149   21034.20    1
   50   51   20762.64    1
   50   61   20780.34    3
   50   65   20788.73    1
   50   65   20788.74    1
   50   69   20797.53    3
   50   73   20806.74    3
   50   75   20811.58    3
   50   77   20816.50    3
   50   79   20821.56    3
   50   87   20842.91    3
   50   87   20842.92    3
   50   91   20854.34    3
   50   97   20872.31    3
   50  111   20919.76    3
   50  129   20986.67    3
   50  129   20986.70    3
   50  133   21003.21    3
   50  135   21011.61    3
   50  137   21020.01    1
   50  139   21028.67    1
   50  143   21044.96    3
   50  145   21054.72    3
   50  147   21064.20    3
   50  149   21073.37    3
   51   97   20913.47    3
   51  111   20959.31    3
   51  129   21026.45    3
   51  129   21026.52    3
   51  133   21042.49    3
   51  139   21067.91    3
   51  145   21093.96    1
   51  149   21112.13    1
   52  139   21105.94    3
   52  149   21149.32    1
