# Supplementary material for: Excited Electronic States of Sr2: Ab Initio Predictions and Experimental Observation of the 21Σu+ State
Source: J Phys Chem A. 2023 May 16;127(20):4473–82. doi: 10.1021/acs.jpca.3c02056 (PMC10226130; doi:10.1021/acs.jpca.3c02056)
Supplement: Supplementary file 5 — jp3c02056_si_005.txt [file jp3c02056_si_005.txt]

Excited Electronic States of Sr2: Ab Initio Predictions and Experimental Observation of the 2^1\Sigma^+_u State
Jacek Szczepkowski^1*, Marcin Gronowski^2*, Anna Grochola^1, Wlodzimierz Jastrzebski^1,  Michal Tomza^2, Pawel Kowalczyk^3
^1 Institute of Physics, Polish Academy of Sciences, al. Lotnikow 32/46, 02-668 Warsaw, Poland
^2 Institute of Theoretical Physics, Faculty of Physics, University of Warsaw, ul. Pasteura 5,02-093 Warszawa, Poland
^3 Institute of Experimental Physics, Faculty of Physics, University of Warsaw,ul. Pasteura 5,02-093 Warszawa, Poland
Corresponding authors: jszczep@ifpan.edu.pl (J. Szczepkowski); marcin.gronowski@fuw.edu.pl (M. Gronowski)
------------------------------------------------------------------------------------


The rotationless RKR potential energy curve for the 2^1\Sigma^+_u state of Sr_2. The first line refers to the bottom of the potential curve,
the corresponding R value is the equilibrium distance. T_e= 17358.70(10)[cm-1]

   v'	   Gv[cm-1]    R-[A]     R+[A]
------------------------------------------
	    0        4.1763
   0       42.024    4.0840    4.2751
   1      125.703    4.0202    4.3521
   2      208.838    3.9779    4.4076
   3      291.421    3.9446    4.4545
   4      373.445    3.9165    4.4963
   5      454.903    3.8920    4.5347
   6      535.786    3.8700    4.5708
   7      616.087    3.8500    4.6051
   8      695.797    3.8317    4.6380
   9      774.908    3.8147    4.6698
  10      853.411    3.7989    4.7007
  11      931.296    3.7840    4.7308
  12     1008.555    3.7700    4.7604
  13     1085.178    3.7568    4.7895
  14     1161.155    3.7442    4.8182
  15     1236.475    3.7323    4.8465
  16     1311.129    3.7209    4.8747
  17     1385.106    3.7101    4.9026
  18     1458.395    3.6997    4.9304
  19     1530.984    3.6897    4.9581
  20     1602.863    3.6802    4.9858
  21     1674.020    3.6710    5.0135
  22     1744.442    3.6622    5.0412
  23     1814.117    3.6537    5.0690
  24     1883.034    3.6456    5.0968
  25     1951.179    3.6377    5.1248
  26     2018.540    3.6302    5.1530
  27     2085.103    3.6229    5.1814
  28     2150.854    3.6159    5.2100
  29     2215.780    3.6091    5.2389
  30     2279.868    3.6026    5.2681
  31     2343.102    3.5963    5.2975
  32     2405.468    3.5902    5.3274
  33     2466.952    3.5843    5.3576
  34     2527.538    3.5787    5.3883
  35     2587.211    3.5732    5.4194
  36     2645.955    3.5679    5.4510
  37     2703.756    3.5628    5.4831
  38     2760.596    3.5579    5.5158
  39     2816.459    3.5532    5.5491
  40     2871.329    3.5486    5.5830
  41     2925.189    3.5442    5.6177
  42     2978.022    3.5399    5.6530
  43     3029.811    3.5358    5.6892
  44     3080.537    3.5318    5.7262
  45     3130.183    3.5280    5.7641
  46     3178.731    3.5242    5.8030
  47     3226.162    3.5206    5.8429
  48     3272.459    3.5171    5.8840
  49     3317.601    3.5137    5.9262
  50     3361.570    3.5104    5.9697
  51     3404.346    3.5071    6.0145
  52     3445.910    3.5039    6.0609
